# Supplementary material for: LncRCD: A Comprehensive Database for Pan-Cancer Characterization of lncRNAs Related to 12 Regulated Cell Death Types
Source: Comput Struct Biotechnol J. 2026 Jun 1;35(1):0110. doi: 10.34133/csbj.0110 (PMC13223398; doi:10.34133/csbj.0110)
Supplement: Supplementary 1 — Supplementary Method Fig. S1 Tables S1 to S7 [file csbj.0110.f1.zip]

Archive with 2 entries (2 files):
- Supplementary material.docx
- Supplementary tables.xlsx
