# Supplementary material for: LncRCD: A Comprehensive Database for Pan-Cancer Characterization of lncRNAs Related to 12 Regulated Cell Death Types
Source: Comput Struct Biotechnol J. 2026 Jun 1;35(1):0110. doi: 10.34133/csbj.0110 (PMC13223398; doi:10.34133/csbj.0110)
Supplement: Supplementary 1 — Supplementary Method Fig. S1 Tables S1 to S7 [file csbj.0110.f1.zip › Supplementary tables.xlsx]

## Sheet: Table S1
Supplementary table 1: RCD-related gene list of 12 RCD
Alkaliptosis	Apoptosis	Autophagy	Cuproptosis	Entotic cell death	Ferroptosis	Lysosome-dependent cell death	Necroptosis	Netotic cell death	Oxeiptosis	Parthanatos	Pyroptosis
IKBKB	AATF	ABL1	FDX1	AMPK	ABCC1	ABCA2	GLUD1	ELANE	PGAM5	PARP	BAK1
NFKB1	ABL1	ABL2	LIAS	ATG5	ACACA	ABCB9	GLUD2	MMP1	KEAP1	MIF	BAX
CA9	ACAA2	ACER2	LIPT1	ATG7	ACO1	ACP2	ALOX15	MPO	AIFM1	AIFM1	CASP1
CHUK	ACKR3	ADRA1A	DLD	BECN1	ACSF2	ACP5	FTH1	CAMP	NRF2	HSP70	CASP3
IKBKG	ACVR1	ADRB2	DLAT	CDC42	ACSL1	ADGRE2	PYG	PADI4	AIRE	PAAN	CASP4
NFKB1A	ACVR1B	AKT1	PDHA1	CDH1	ACSL3	AGA	CAPN1	EIPA		ARH3	CASP5
RELA	ADORA1	AMBRA1	PDHB	CTNNA1	ACSL4	AP1B1	CASP1	NCX1		RNF146	CASP6
	AEN	ATF6	MTF1	CYBB	ACSL5	AP1G1	GLNA	MIA		ADPRHL2	CASP8
	AGT	ATG101	GLS	MYH14	ACSL6	AP1M1	BAX			OGG1	CASP9
	AGTR2	ATG13	CDKN2A	PI3KC3	AIFM2	AP1M2	BCL2				CHMP2A
	AIFM1	ATG14	GCSH	RHOA	AKR1C1	AP1S1	FADD				CHMP2B
	AKT1	ATG2A	ATP7A	RNF146	AKR1C2	AP1S2	RIPK1				CHMP3
	ANXA6	ATG2B	ATP7B	ROCK	AKR1C3	AP1S3	TNF				CHMP4A
	APAF1	ATG5	SLC31A1	RUBCN	ALOX12	AP3B1	TNFRSF1A				CHMP4B
	APPL1	ATG7	APP	UVRAG	ALOX15	AP3B2	TRADD				CHMP4C
	AR	ATM	PRNP		ALOX5	AP3D1	TRAF2				CHMP6
	ARHGEF2	ATP13A2	SNCA		ATG5	AP3M1	PPIA				CHMP7
	ARL6IP5	ATP6V0A1	BACE1		ATG7	AP3M2	CAPN2				CYCS
	ARMC10	ATP6V0A2	SLC31A2		ATP5MC3	AP3S1	HSP90A				ELANE
	ARRB2	ATP6V0B	PRND		BACH1	AP3S2	IL1A				GPX4
	ASAH2	ATP6V0C	AOC1		CARS	AP4B1	TNFSF6				GSDMB
	ATF3	ATP6V0D1	CYP1A1		CBS	AP4E1	TNFRSF6				GSDMC
	ATF4	ATP6V0D2	MT3		CD44	AP4M1	CASP8				GSDMD
	ATM	ATP6V0E1	ANKRD9		CHAC1	AP4S1	JNK				GSDME
	ATP2A1	ATP6V0E2	MAP1LC3A		CISD1	ARF1	JAK2				GZMB
	ATP2A3	ATP6V1A	MT1X		CP	ARL8B	CAMK2				HMGB1
	ATP5IF1	ATP6V1B1	ATOX1		CRYAB	ARSA	IL1B				IL18
	AVP	ATP6V1B2	MT1A		CS	ARSB	IFNG				IL1A
	BAD	ATP6V1C1	MT2A		CYBB	ARSG	STAT3				IL1B
	BAG3	ATP6V1C2	MT1G		DPP4	ASAH1	IRF9				IRF1
	BAG5	ATP6V1D	MT1H		EMC2	ATP10B	TNFSF10				IRF2
	BAG6	ATP6V1E1	MT1F		FADS2	ATP13A2	TNFRSF10A				NLRC4
	BAK1	ATP6V1E2	MT1E		FANCD2	ATP6AP1	TNFRSF10B				NLRP1
	BAX	ATP6V1G1	MT1M		FDFT1	ATP6V0A1	CFLAR				NLRP2
	BBC3	ATP6V1G2	ABCB6		FTH1	ATP6V0A2	XIAP				NLRP3
	BCAP31	ATP6V1H	CCDC22		FTL	ATP6V0A4	BID				NLRP6
	BCL10	AUP1	ARF1		FTMT	ATP6V0B	AIFM1				NLRP7
	BCL2	BAD	DAXX		G6PD	ATP6V0C	TRPM7				NOD1
	BCL2A1	BAG3	HSF1		GCLC	ATP6V0D1	IFNAR1				PLCG1
	BCL2L1	BCL2	NFE2L2		GCLM	ATP6V0D2	IFNAR2				PJVK
	BCL2L10	BCL2L11	SCO1		GLS2	ATP6V1H	IFNGR1				PRKACA
	BCL2L11	BECN1	BECN1		GOT1	BLK	IFNGR2				PYCARD
	BCL2L12	BMF	COX19		GPX4	BLOC1S1	TLR3				SCAF11
	BCL2L14	BNIP3	DBT		GSS	BLOC1S2	TIRP				TINAP
	BCL2L2	BNIP3L	DLST		HMGCR	BORCS5	IFNA				TNF
	BCL3	BOK	SLC25A3		HMOX1	BORCS6	IFNB				TP53
	BCLAF1	C9orf72			HSBP1	BTK	TRIF				TP63
	BDKRB2	CALCOCO2			HSPB1	C12orf4	VDAC1				AIM2
	BDNF	CAMKK2			IREB2	CBL	SLC25A4S				GSDMA
	BECN1	CAPN1			KEAP1	CD164	PPID				IL6
	BID	CAPNS1			LPCAT3	CD300A	CYLD				NOD2
	BIK	CASP1			MAP1LC3A	CD63	RIPK3				TIRAP
	BIRC6	CASP3			MAP1LC3B	CD68	MLKL
	BLOC1S2	CDC37			MAP1LC3C	CD84	TRAF5
	BMF	CDK5			MT1G	CHGA	TLR4
	BMP4	CDK5R1			NCOA4	CLN3	RBCK1
	BMP5	CHMP4A			NFE2L2	CLN5	HMGB1
	BMPR1B	CHMP4B			NFS1	CLNK	JAK1
	BNIP3	CISD2			NOX1	CLTA	JAK3
	BNIP3L	CLEC16A			NQO1	CLTB	TYK2
	BOK	CLN3			NRF2	CLTC	STAT1
	BRCA1	CLU			OTUB1	CLTCL1	STAT2
	BRCA2	CPTP			PCBP1	CLU	STAT4
	BRSK2	CSNK2A2			PCBP2	CPLX2	STAT5A
	BTK	CTSA			PEBP1	CTNS	STAT5B
	CAAP1	CTTN			PGD	CTSA	STAT6
	CASP1	DAP			PHKG2	CTSB	H2A
	CASP10	DAPK1			PRNP	CTSC	TNFAIP3
	CASP12	DAPK2			PROM2	CTSD	RNF31
	CASP2	DAPK3			PTGS2	CTSE	CHMP2A
	CASP3	DAPL1			RPL8	CTSF	CHMP2B
	CASP4	DCN			SAT1	CTSG	VPS24
	CASP5	DDIT3			SAT2	CTSH	CHMP4A
	CASP8	DDRGK1			SLC11A2	CTSK	CHMP4B
	CASP8AP2	DEPDC5			SLC1A5	CTSL	CHMP6
	CASP9	DEPP1			SLC39A14	CTSO	VPS4
	CAV1	DHRSX			SLC39A8	CTSS	CHMP1
	CCAR2	DNM1L			SLC3A2	CTSV	CHMP5
	CCK	DRAM1			SLC40A1	CTSW	SMPD1
	CD14	DRAM2			SLC7A11	CTSZ	PYCARD
	CD24	EEF1A1			SQLE	DEF8	NLRP3
	CD27	EEF1A2			STEAP3	DNASE2	ZBP1
	CD28	EIF2AK4			TF	DNASE2B	IL33
	CD38	EIF4G1			TFRC	ENTPD4	FTL
	CD3E	EIF4G2			TP53	FAM98A	SQSTM1
	CD44	ELAPOR1			VDAC2	FER	VDAC2
	CD5	EP300			VDAC3	FES	VDAC3
	CD70	EPM2A			ZEB1	FGR	CHMP7
	CD74	ERCC4			MUC1	FLCN	PGAM5
	CDIP1	ERN1			ATF4	FOXF1	BIRC2
	CDKN1A	EXOC1			SCD	FTH1	BIRC3
	CDKN2D	EXOC4			SRC	FTL	EIF2AK2
	CEBPB	EXOC7			STAT3	FUCA1	PLA2G4
	CFLAR	EXOC8			PML	GAA	DNM1L
	CHAC1	FBXL2			TP63	GAB2	SPATA2
	CHCHD10	FBXO7			CDKN1A	GALC	FAF1
	CHEK2	FBXW7			FH	GALNS	SHARPIN
	CIB1	FEZ1			CISD2	GATA2	NOX2
	CIDEB	FEZ2			SQSTM1	GBA	USP21
	CLU	FLCN			ISCU	GCC2	PARP1
	COA8	FOXK1			BRD4	GGA1	CHMP4C
	COL2A1	FOXK2			PRDX6	GGA2
	CRADD	FOXO1			CA9	GGA3
	CREB3	FOXO3			LAMP2	GLA
	CREB3L1	FTH1			GCH1	GLB1
	CRH	FTL			SIRT3	GM2A
	CRIP1	FYCO1			RRM2	GNPTAB
	CSF2	FZD5			NR4A1	GNPTG
	CSNK2A1	GAPDH			PIK3CA	GNS
	CSNK2A2	GATA4			RPTOR	GUSB
	CTH	GBA			SREBF1	HDAC6
	CTNNA1	GFAP			SREBF2	HEXA
	CTSC	GNAI3			P4HB	HEXB
	CTTN	GOLGA2			BCAT2	HGS
	CUL1	GPR137			FXN	HGSNAT
	CUL2	GPR137B			SUV39H1	HMOX1
	CUL3	GPSM1			ATF2	HPS6
	CUL4A	GSK3A			STK11	HSPA8
	CUL5	GSK3B			NEDD4L	HYAL1
	CX3CL1	HAX1			BRD2	IDS
	CX3CR1	HDAC6			BRD3	IDUA
	CXCL12	HERC1			BRDT	IGF2R
	CYLD	HGF			DECR1	IL13
	CYP1B1	HIF1A			NCOA3	IL13RA2
	DAB2IP	HMGB1			NR5A2	IL4
	DAP	HMOX1			MTOR	IL4R
	DAP3	HSP90AA1			PANX2	KIF1B
	DAPK1	HSPA8			TFAP2A	KIT
	DAPK2	HSPB1			ARF6	KXD1
	DAPK3	HSPB8			GDF15	LAMP1
	DAPL1	HTR2B			ABHD12	LAMP2
	DAXX	HTRA2			TFAM	LAMP3
	DBH	HTT			KDM3B	LAMTOR1
	DCC	HUWE1			RNF113A	LAPTM4A
	DDIAS	IFI16			PARK7	LAPTM4B
	DDIT3	IFNG			AHCY	LAPTM5
	DDIT4	IKBKG			PPARA	LAT
	DDX3X	IL10			SIAH2	LAT2
	DDX47	IL10RA			PRKAA2	LGALS9
	DDX5	IL4			NEDD4	LGMN
	DEDD	IRGM			PRDX1	LIPA
	DEDD2	ITPR1			AR	LRRK2
	DELE1	KAT5			CHMP5	LYN
	DEPTOR	KAT8			CHMP6	M6PR
	DIABLO	KDM4A			MTF1	MAN2B1
	DIDO1	KDR			COPZ1	MANBA
	DNAJA1	KEAP1			NUPR1	MAP1LC3A
	DNAJC10	KIF25			USP35	MAP6
	DNM1L	KLHL22			HSF1	MCOLN1
	DPF2	KLHL3			PLA2G6	MFSD8
	DYRK2	LACRT			HIF1A	MILR1
	E2F1	LAMP1			PARP1	MRGPRX2
	E2F2	LAMP2			PARP2	MT3
	EDA2R	LAMP3			PARP3	MYH9
	EIF2AK3	LAMTOR1			PARP4	NAGA
	ELL3	LAMTOR2			PARP6	NAGLU
	ENO1	LAMTOR3			PARP8	NAGPA
	EP300	LAMTOR4			PARP9	NAPSA
	EPHA2	LAMTOR5			PARP10	NCOA4
	EPO	LARP1			PARP11	NDEL1
	ERBB3	LEP			PARP12	NEDD4
	ERCC6	LEPR			PARP14	NEU1
	ERN1	LGALS8			PARP15	NPC1
	ERN2	LRRK2			PARP16	NPC2
	ERO1A	LRSAM1			PDSS2	NR4A3
	ERP29	LZTS1			CREB1	PDPK1
	EYA1	MAP1LC3A			CREB3	PIK3C3
	EYA2	MAP1LC3B			CREB5	PIK3CD
	EYA3	MAP1LC3C			BEX1	PIK3CG
	EYA4	MAP3K7			FABP4	PIP4K2A
	FADD	MAPK15			AKT1S1	PIP4K2B
	FAF1	MAPK3			MLST8	PIP4P1
	FAIM	MAPK8			CDH1	PLA2G15
	FAIM2	MAPT			SIRT1	PLA2G3
	FAM162A	MCL1			SIRT6	PLEKHM1
	FAS	MEFV			KIF20A	PLEKHM2
	FASLG	MET			ETV4	PPT1
	FASTK	MFN2			VCP	PPT2
	FBH1	MFSD8			RBMS1	PSAP
	FBXW7	MID2			KDM4A	PSAPL1
	FEM1B	MIR199A1			MGST1	PTGDR
	FGA	MIRLET7B			MPC1	PTGDS
	FGB	MLST8			CAMKK2	RAB34
	FGF10	MT3			SRSF9	RAB3A
	FGFR1	MTCL1			MEF2C	RAB7A
	FGFR3	MTDH			NF2	RAC2
	FGG	MTM1			EZH2	RUBCNL
	FHIT	MTMR3			PEDS1	S100A13
	FIGNL1	MTMR4			CDC25A	SCARB2
	FIS1	MTMR8			CAV1	SGSH
	FNIP2	MTMR9			LCN2	SLC11A1
	FXN	MTOR			TRIB2	SLC11A2
	FYN	NCOA4			DHODH	SLC17A5
	FZD9	NEDD4			PDK4	SMPD1
	G0S2	NLRP6			IL6	SNAP23
	GABARAP	NOD1			PTPN18	SNAPIN
	GATA1	NOD2			ABCC5	SNX16
	GATA4	NPC1			CISD3	SNX4
	GCLM	NPRL2			GALNT14	SORL1
	GDNF	NRBP2			KLHDC3	SORT1
	GFRAL	NUPR1			GSTM1	SPAG9
	GGCT	OPTN			RARRES2	SPHK2
	GHITM	ORMDL3			USP11	SQSTM1
	GNAI2	OSBPL7			RB1	STXBP1
	GNAI3	PAFAH1B2			HSPA5	STXBP2
	GPER1	PARK7			HELLS	SUMF1
	GPX1	PHB2			SESN2	SYK
	GRINA	PHF23			ARNTL	SYTL4
	GSDME	PIK3C2A			JUN	TCIRG1
	GSK3A	PIK3C3			TMBIM4	TFEB
	GSK3B	PIK3CA			PLIN2	TMEM106B
	GSKIP	PIK3CB			ZFP36	TPP1
	GSTP1	PIK3R2			PIR	UNC13D
	GZMB	PIM2			HCAR1	VAMP7
	HDAC1	PINK1			SLC16A1	VAMP8
	HERPUD1	PIP4K2A			FZD7	VPS33A
	HGF	PIP4K2B			FNDC5	VPS33B
	HIC1	PIP4K2C			GLRX5	VPS4A
	HIF1A	PJVK			IDH2	WASH3P
	HINT1	PLEKHF1			TYRO3	ZFYVE16
	HIP1	PLK2			ECH1
	HIP1R	PLK3			SOX2
	HIPK1	POLDIP2			FURIN
	HIPK2	PRKAA1			TMSB4X
	HMGB2	PRKAA2			TMSB4Y
	HMOX1	PRKAB1			DUSP1
	HNRNPK	PRKAB2			NOS2
	HRAS	PRKACA			NCF2
	HRK	PRKAG1			MT3
	HSPA1A	PRKAG2			UBC
	HSPA1B	PRKAG3			ALB
	HSPB1	PRKD1			TXNRD1
	HTRA2	PRKN			SRXN1
	HTT	PSAP			GPX2
	HYAL2	PTPN22			BNIP3
	HYOU1	PYCARD			OXSR1
	ICAM1	QSOX1			SELENOS
	IFI16	RAB39B			ANGPTL7
	IFI27	RAB3GAP1			DDIT4
	IFI27L1	RAB3GAP2			ASNS
	IFI27L2	RAB7A			TSC22D3
	IFI6	RAB8A			DDIT3
	IFNB1	RALB			JDP2
	IFNG	RASIP1			SLC1A4
	IGF1	RB1CC1			PCK2
	IKBKE	RETREG1			TXNIP
	IL12A	RETREG3			VLDLR
	IL19	RHEB			GPT2
	IL1A	RIPK2			PSAT1
	IL1B	RMC1			LURAP1L
	IL2	RNF152			SLC7A5
	IL20RA	RNF41			HERPUD1
	IL33	RNF5			XBP1
	IL4	ROCK1			ATF3
	IL6R	RPTOR			ZNF419
	IL7	RRAGA			KLHL24
	INCA1	RRAGB			TRIB3
	ING2	RRAGC			ZFP69B
	ING5	RRAGD			ATP6V1G2
	INHBA	RUBCN			VEGFA
	INHBB	RUFY4			TUBE1
	INS	SCFD1			ARRDC3
	ITGA6	SCOC			CEBPG
	ITGAM	SEC22B			RGS4
	ITGAV	SESN1			EIF2S1
	ITM2C	SESN2			HSD17B11
	ITPR1	SESN3			AGPAT3
	ITPRIP	SH3BP4			SETD1B
	IVNS1ABP	SH3GLB1			DRD5
	JAK2	SIRT1			DRD4
	JMY	SIRT2			MAP3K5
	JUN	SLC38A9			MAPK14
	KDM1A	SMCR8			SLC2A1
	KITLG	SMG1			SLC2A3
	KRT18	SNCA			SLC2A6
	KRT8	SNRNP70			SLC2A8
	LCK	SNX32			SLC2A12
	LGALS12	SNX5			SLC2A14
	LGALS3	SNX6			EIF2AK4
	LRRK2	SOGA1			ELAVL1
	LTBR	SOGA3			HBA1
	LY96	SPTLC1			NNMT
	MADD	SPTLC2			PLIN4
	MAEL	SQSTM1			HIC1
	MAGEA3	SREBF1			STMN1
	MAP2K5	SREBF2			CAPG
	MAP3K5	STAT3			HNF4A
	MAPK7	STBD1			NGB
	MAPK8	STING1			YWHAE
	MAPK8IP1	STK11			GABPB1
	MAPK8IP2	STUB1			AURKA
	MAPK9	SUPT5H			RIPK1
	MARCHF7	SVIP			MMP13
	MAZ	SYNPO2			CBR1
	MCL1	TAB2			MAFG
	MDM2	TAB3			HMGB1
	MELK	TBC1D14
	MFF	TBC1D25
	MIF	TBK1
	MIR132	TEX264
	MIR15A	TFEB
	MIR16-1	TICAM1
	MIR17	TIGAR
	MIR198	TLK2
	MIR21	TMEM150A
	MIR210	TMEM150B
	MIR221	TMEM150C
	MIR222	TMEM39A
	MIR26B	TMEM39B
	MIR27B	TMEM59
	MIR449A	TOMM7
	MKNK2	TP53
	MLH1	TP53INP1
	MLLT11	TP53INP2
	MMP9	TPCN1
	MNT	TPCN2
	MOAP1	TREM2
	MPV17L	TRIB3
	MSH2	TRIM13
	MSH6	TRIM14
	MSX1	TRIM21
	MUC1	TRIM22
	MUL1	TRIM27
	MYBBP1A	TRIM34
	NACC2	TRIM38
	NANOS3	TRIM5
	NBN	TRIM6
	NCK1	TRIM65
	NCK2	TRIM68
	NDUFA13	TRIM8
	NDUFS3	TRIML1
	NFATC4	TRIML2
	NFE2L2	TSC1
	NGF	TSC2
	NGFR	TSPO
	NKX3-1	UBA5
	NLE1	UBQLN1
	NME5	UBQLN2
	NMT1	UBQLN4
	NOC2L	UCHL1
	NOG	UFC1
	NOL3	UFL1
	NONO	UFM1
	NOS3	ULK1
	NOX1	USP10
	NR4A2	USP13
	NUPR1	USP30
	OPA1	USP33
	P2RX4	USP36
	P2RX7	UVRAG
	P4HB	VDAC1
	PAK2	VPS13C
	PAK5	VPS13D
	PARK7	VPS26A
	PARP1	VPS26B
	PARP2	VPS35
	PAWR	WAC
	PCGF2	WASHC1
	PDCD10	WDFY3
	PDCD5	WDR24
	PDCD6	WDR41
	PDIA3	WDR6
	PDK1	WDR81
	PDK2	WIPI2
	PDPK1	ZC3H12A
	PDX1	ZKSCAN3
	PEA15	ZMPSTE24
	PELI3	ABHD5
	PERP	ACBD5
	PF4	ACLY
	PHIP	ACP2
	PHLDA3	ACSL1
	PIAS4	ADIPOQ
	PIDD1	AGT
	PIH1D1	AGER
	PIK3R1	AGTR1
	PINK1	AGTR2
	PLAGL2	AKT2
	PLAUR	AKT3
	PLEKHF1	ALB
	PLSCR3	AMFR
	PMAIP1	ANXA7
	PML	APAF1
	POLB	APOL1
	POU4F1	APOL6
	POU4F2	APP
	PPARD	ARF6
	PPIA	ARSA
	PPIF	ARSB
	PPM1F	ATF4
	PPP1CA	ATG10
	PPP1R13B	ATG12
	PPP1R15A	ATG16L1
	PPP2R1B	ATG3
	PPP3CC	ATG4A
	PPP3R1	ATG4B
	PRDX2	ATG4C
	PRELID1	ATG4D
	PRKCA	ATG9
	PRKCD	ATG9A
	PRKDC	ATG9B
	PRKN	AURKA
	PRKRA	BAG6
	PRODH	BAIAP2
	PSEN1	BAX
	PSMD10	BBC3
	PSME3	BCKDHA
	PTEN	BCL2L1
	PTGIS	Becn2
	PTH	BIRC2
	PTPMT1	BIRC5
	PTPN1	BIRC6
	PTPN2	BRCA1
	PTPRC	BST2
	PTTG1IP	C19orf12
	PYCARD	CAMK1
	QARS1	CAMK4
	RACK1	CAMP
	RAF1	CAPN10
	RB1	CASP2
	RB1CC1	CASP8
	RBCK1	CASP9
	RELA	CAST
	RET	CAT
	RFFL	CATSPER4
	RHOT1	CCL2
	RHOT2	CCND1
	RIPK1	CD38
	RIPK3	CD4
	RNF183	CDKN1A
	RNF186	CDKN1B
	RNF34	CDKN2A
	RNF41	CDKN2D
	RPL11	CEBPB
	RPL26	CFLAR
	RPS27L	CHEK1
	RPS3	CHMP2A
	RPS6KB1	CHMP2B
	RPS7	CHMP3
	RRP8	CHMP4C
	RTKN2	CHMP6
	RTL10	CHRND
	S100A8	CHUK
	S100A9	CISD1
	SCG2	CLEC11A
	SCN2A	CLEC12A
	SCRT2	CLTC
	SELENOK	COPZ1
	SELENOS	COX5A
	SENP1	CSF2
	SEPTIN4	CSHL1
	SERINC3	CTNNB1
	SERPINE1	CTSD
	SFN	CTSL
	SFPQ	CXCL12
	SFRP1	CXCR3
	SFRP2	CXCR4
	SGMS1	CYB5A
	SGPL1	CYBB
	SGPP1	DACT1
	SH3RF1	DAP3
	SHH	DDIT4
	SHISA5	DENND3
	SIAH1	DEPTOR
	SIAH2	DICER1
	SIRT1	DNAJA3
	SIVA1	DUSP4
	SKIL	DVL2
	SLC25A5	E2F1
	SLC35F6	EEF2
	SLC9A3R1	EEF2K
	SMAD3	EGFR
	SNAI1	EI24
	SNAI2	EIF2AK2
	SNW1	EIF2AK3
	SOD1	EIF2B1
	SOD2	EIF2S1
	SORT1	EIF4EBP1
	SP100	ENG
	SRC	EPG5
	SRPX	EPHB2
	SST	EPO
	SSTR3	ERBIN
	ST20	ERFE
	STK11	ERN2
	STK24	EXOC2
	STK25	FADD
	STK3	FAS
	STK4	FBXL20
	STRADB	Fbxw7as1
	STX4	FIS1
	STYXL1	FKBP1A
	SYVN1	FLT3LG
	TAF9	FN1
	TAF9B	FUNDC1
	TCF7L2	GAA
	TERT	GAB1
	TFDP1	GABARAPL1
	TFDP2	GABARAPL2
	TFPT	GABBR2
	TGFB1	GFER
	TGFB2	GHRL
	TGFBR1	GJA4
	THBS1	Gm21596
	TICAM1	GNRH2
	TICAM2	GOPC
	TIMM50	GPR18
	TIMP3	GPR182
	TLR3	GPR37
	TLR4	GRID2
	TM2D1	GRP
	TMBIM1	GTF2IRD2
	TMBIM6	GTF2IRD2B
	TMC8	HDAC1
	TMEM102	HDAC10
	TMEM109	HDAC2
	TMEM117	HGS
	TMEM14A	HIVEP2
	TMEM161A	HRAS
	TNF	HSF1
	TNFAIP3	HSPA5
	TNFRSF10A	HSPG2
	TNFRSF10B	ICMT
	TNFRSF10C	IDO1
	TNFRSF12A	IFNGR1
	TNFRSF1A	IGF1
	TNFRSF1B	IGF1R
	TNFRSF25	IKBKB
	TNFSF10	AKT1S1
	TNFSF12	ATG16L2
	TOPORS	COX4I1
	TP53	CTSB
	TP53BP2	GABARAP
	TP63	HSPD1
	TP73	KIF5B
	TPD52L1	MAP1LC3B2
	TPT1	MFN1
	TRADD	NBR1
	TRAF1	PIK3R4
	TRAF2	PLEKHM1
	TRAF7	RAB11A
	TRAP1	RAB1A
	TRIAP1	RAB24
	TRIB3	RAB33B
	TRIM32	RAB5A
	TRIM39	RICTOR
	TXNDC12	SNAP29
	TYROBP	STX17
	UACA	TAX1BP1
	UBB	TBC1D15
	UBE2K	TBC1D17
	UBE4B	TBC1D5
	UBQLN1	TECPR1
	UMOD	TIMM23
	UNC5B	TOMM20
	URI1	ULK2
	USP28	ULK3
	USP47	USO1
	VDAC2	VAMP8
	VNN1	VMP1
	WDR35	WDR45
	WNT4	WDR45B
	WWOX	WIPI1
	XBP1	ZFYVE1
	YAP1	ATP6AP2
	YBX3	CTNS
	YWHAB	ERBB2
	YWHAE	GPR65
	YWHAG	GRN
	YWHAH	MECP2
	YWHAQ	PEX13
	YWHAZ	PSEN1
	ZC3HC1	PTPN2
	ZDHHC3	SLC33A1
	ZMYND11	SMS
	ZNF205	SMURF1
	ZNF385A	SNX14
	ZNF385B	SPG11
	ZNF622	TCIRG1
	ZSWIM2	TECPR2
		TMEM230
		WAS
		ZFYVE26
		ATG32
		NRBF2
		CD80
		GBP1
		LMNA
		OPA1
		PTEN
		SOX1
		VCP
		WRN
		HDAC3
		KL
		HDAC5
		SLC6A14
		CIC
		GABARAPL3
		DISC1
		CEP55
		ATAD3A
		MEG3
		RAB25
		RHBDF1
		MTMR14
		HMGN5
		ARID5B
		GBP6
		TET3
		VMA21
		GBP7

## Sheet: Table S2
Supplementary table 2: 12 RCD-related lncRNAs in the prognostic model
LncRNA	HR	lower95	upper95	pvalue	coef	exp(coef)	se(coef)	z	Pr(>|z|)
RP11-417E7.1	1.67151	1.33581	2.09157	7.08278e-06	0.512542	1.66953	0.127136	4.03145	5.54339e-05
RP11-291B21.2	1.66878	1.28972	2.15925	9.80886e-05	0.494338	1.63941	0.152266	3.24655	0.00116814
CTD-2023M8.1	1.78795	1.32916	2.40511	0.000122658	0.162627	1.1766	0.196833	0.826215	0.408682
LINC00944	1.82205	1.30168	2.55045	0.000471354	0.353125	1.42351	0.207196	1.70431	0.0883234
LINC01260	3.20726	1.60677	6.40197	0.00095078	0.116309	1.12334	0.507	0.229407	0.818553
AC092484.1	2.3605	1.28473	4.33708	0.00565408	0.334153	1.39676	0.406792	0.821433	0.4114
RP11-867G23.13	2.72539	1.28435	5.78324	0.00900383	1.01341	2.75497	0.413213	2.4525	0.0141866
RP11-1018N14.5	0.177672	0.0479259	0.658667	0.00975119	-2.28079	0.102203	0.702803	-3.24528	0.00117335
RP11-276E17.2	5.05739	1.34348	19.038	0.016551	0.629387	1.87646	0.926281	0.679477	0.496835
RP11-267A15.3	6.6629	1.09256	40.6332	0.0397893	0.41833	1.51942	1.26302	0.331214	0.740483
RP11-480D4.6	0.22233	0.0510881	0.967558	0.0450788	-1.5772	0.206554	0.795262	-1.98324	0.0473407
LAMA5-AS1	1.37336	1.00541	1.87596	0.0461625	0.210569	1.23438	0.202783	1.0384	0.299086

## Sheet: Table S3
Supplymentary table 3: The immune infiltration fraction of KIRC samples
Sample	StromalScore	ImmuneScore	ESTIMATEScore	TumorPurity
TCGA.B2.4101	815.743	1515.29	2331.03	0.583994
TCGA.BP.4342	858.346	738.04	1596.39	0.66797
TCGA.B0.4691	611.949	1294	1905.95	0.633476
TCGA.BP.4167	1825.11	2372.17	4197.28	0.342614
TCGA.B8.4620	1133.22	1214.88	2348.1	0.581959
TCGA.BP.4769	706.619	-357.321	349.297	0.79228
TCGA.CJ.4907	1148.8	625.197	1773.99	0.648344
TCGA.BP.5168	386.524	466.352	852.876	0.745055
TCGA.BP.4977	421.048	809.128	1230.18	0.70699
TCGA.B0.5080	1500.32	1240.73	2741.05	0.534111
TCGA.B0.4838	457.525	1733.87	2191.39	0.600509
TCGA.DV.A4VX	-569.075	427.933	-141.142	0.834115
TCGA.BP.5191	269.291	2406.16	2675.45	0.542226
TCGA.CZ.4862	787.34	2029.88	2817.22	0.524625
TCGA.BP.4758	650.175	1759	2409.17	0.574645
TCGA.B8.5552	1461.74	1298.99	2760.73	0.531666
TCGA.BP.4968	622.264	1334.34	1956.61	0.627705
TCGA.CZ.4856	830.717	1136.06	1966.77	0.626543
TCGA.CJ.4634	955.255	424.425	1379.68	0.691301
TCGA.A3.3378	866.735	2062.1	2928.84	0.510606
TCGA.A3.3365	1065.76	785.369	1851.13	0.639682
TCGA.B4.5834	837.165	510.831	1348	0.694654
TCGA.CJ.4876	-343.131	406.724	63.5926	0.817165
TCGA.B2.3924	634.061	2111.7	2745.76	0.533525
TCGA.BP.4962	1421.94	1591.24	3013.18	0.499923
TCGA.CZ.4866	90.1816	696.291	786.473	0.751521
TCGA.BP.4177	349.263	-334.773	14.49	0.821298
TCGA.B8.A54F	890.292	923.994	1814.29	0.64383
TCGA.B0.5113	811.038	1065.31	1876.35	0.636832
TCGA.CJ.4642	760.759	115.285	876.043	0.742782
TCGA.BP.4986	1245.82	1089.84	2335.67	0.583442
TCGA.A3.3346	-57.7979	1456.26	1398.46	0.689307
TCGA.B8.4619	-272.988	-459.945	-732.933	0.878826
TCGA.AS.3778	798.511	642.746	1441.26	0.684742
TCGA.BP.5007	426.964	846.078	1273.04	0.702526
TCGA.B0.5097	1601.66	1315.86	2917.52	0.512034
TCGA.B0.4703	1544.23	1364.54	2908.76	0.513138
TCGA.B0.4816	990.722	1668.91	2659.63	0.544176
TCGA.BP.4330	897.368	1914.91	2812.28	0.525242
TCGA.CW.6097	1329.29	1910.29	3239.58	0.470869
TCGA.BP.4325	321.003	1155.94	1476.94	0.680915
TCGA.CJ.6031	1621.54	1794.33	3415.87	0.447885
TCGA.B2.A4SR	605.35	846.759	1452.11	0.68358
TCGA.BP.4337	1059.7	485.319	1545.02	0.673563
TCGA.A3.A6NJ	574.461	1682.41	2256.87	0.592796
TCGA.CJ.5671	1775.38	1952	3727.38	0.406549
TCGA.CJ.6032	284.232	561.251	845.484	0.745778
TCGA.BP.4804	1384.92	2011.97	3396.89	0.450375
TCGA.CJ.4891	716.513	1564.64	2281.15	0.589922
TCGA.BP.5184	1049.71	915.357	1965.07	0.626738
TCGA.CJ.4903	793.606	1151.06	1944.67	0.629068
TCGA.A3.3311	885.568	1156.4	2041.96	0.617903
TCGA.B4.5844	657.977	402.603	1060.58	0.724376
TCGA.B4.5832	1146.72	969.142	2115.86	0.609338
TCGA.A3.3326	489.533	1744	2233.53	0.595552
TCGA.CJ.4869	679.617	2323.5	3003.12	0.501201
TCGA.CZ.4864	619.461	1906.73	2526.19	0.560504
TCGA.DV.5568	892.897	1123.57	2016.47	0.620841
TCGA.A3.3349	1379.75	808.91	2188.66	0.60083
TCGA.CW.6090	1246.91	1552.42	2799.34	0.526858
TCGA.CJ.6027	316.064	2009.98	2326.05	0.584588
TCGA.BP.4768	-85.353	106.386	21.0333	0.820749
TCGA.CJ.5679	322.066	-154.351	167.715	0.80826
TCGA.BP.4763	919.645	464.771	1384.42	0.690799
TCGA.BP.4159	1100.01	995.341	2095.35	0.611722
TCGA.B0.5092	605.48	2259.34	2864.82	0.518663
TCGA.G6.A8L7	-222.806	374.46	151.654	0.809646
TCGA.B0.5709	1607.93	2007.6	3615.53	0.421493
TCGA.B4.5378	392.112	-40.9625	351.149	0.792114
TCGA.G6.A8L6	388.544	1287.15	1675.69	0.659262
TCGA.CZ.4858	411.073	1581.53	1992.61	0.623583
TCGA.BP.4975	971.129	472.13	1443.26	0.684528
TCGA.CJ.4908	1136.72	858.768	1995.49	0.623252
TCGA.CJ.4881	1043.34	1425.59	2468.93	0.567444
TCGA.BP.5198	1307.64	1286.02	2593.66	0.552275
TCGA.DV.5574	1635.53	1723.25	3358.78	0.455362
TCGA.B2.4102	666.213	1403.66	2069.87	0.614676
TCGA.AK.3456	-346.158	345.186	-0.972009	0.822591
TCGA.EU.5907	211.709	44.8763	256.585	0.80051
TCGA.A3.3372	744.652	950.512	1695.16	0.65711
TCGA.CJ.4872	1416.92	1392.71	2809.63	0.525572
TCGA.A3.A8OW	485.241	630.501	1115.74	0.71877
TCGA.CW.5580	793.437	743.199	1536.64	0.674472
TCGA.BP.4992	-48.3639	2007.89	1959.53	0.627372
TCGA.CJ.5683	458.327	399.573	857.901	0.744563
TCGA.CJ.4878	121.492	190.081	311.573	0.795646
TCGA.B4.5836	972.591	930.995	1903.59	0.633745
TCGA.B2.5635	741.372	1411.45	2152.82	0.605027
TCGA.BP.4162	588.123	1637.72	2225.84	0.596458
TCGA.BP.4963	750.264	1375.19	2125.46	0.60822
TCGA.DV.5573	587.972	1850.44	2438.41	0.571127
TCGA.BP.4341	132.757	261.468	394.225	0.788239
TCGA.B0.4837	892.204	543.171	1435.37	0.685371
TCGA.A3.3387	1190.32	1302.79	2493.1	0.564519
TCGA.CZ.5456	662.158	1284.39	1946.55	0.628854
TCGA.B4.5835	-321.412	560.524	239.112	0.802044
TCGA.CJ.4888	1141.21	2547.19	3688.4	0.41177
TCGA.AK.3465	-386.121	-923.811	-1309.93	0.916039
TCGA.AK.3461	712.228	797.48	1509.71	0.677385
TCGA.B0.4694	1196.35	2107.67	3304.02	0.462504
TCGA.BP.4173	1346.3	2867.71	4214.01	0.340305
TCGA.B0.5083	1234.13	1155.69	2389.82	0.576967
TCGA.B0.4810	1146.17	1609.2	2755.37	0.532332
TCGA.CZ.5458	649.547	1077.95	1727.5	0.653525
TCGA.B0.4696	77.7803	-350.822	-273.042	0.844638
TCGA.BP.4989	966.422	2516.63	3483.05	0.439047
TCGA.CW.5587	1043.91	1926.15	2970.06	0.505394
TCGA.AK.3454	1010.06	1003.11	2013.16	0.621221
TCGA.B0.4814	491.26	259.827	751.086	0.754937
TCGA.B0.4849	479.738	965.754	1445.49	0.684289
TCGA.B0.5095	1472.84	876.239	2349.08	0.581842
TCGA.BP.4174	373.77	1110.18	1483.95	0.680161
TCGA.CZ.5985	398.647	1504.69	1903.33	0.633774
TCGA.BP.4353	1241.3	1541.95	2783.25	0.528863
TCGA.B0.5094	-210.487	227.73	17.2431	0.821067
TCGA.CJ.4644	894.814	1298.66	2193.48	0.600265
TCGA.B0.4821	-298.164	470.327	172.164	0.807875
TCGA.CW.5588	1336.59	1188.5	2525.09	0.560638
TCGA.BP.4965	809.522	636.021	1445.54	0.684283
TCGA.B0.4843	1004.96	606.127	1611.09	0.666363
TCGA.B0.5116	490.537	-65.7186	424.819	0.785467
TCGA.B0.4690	1160.86	1919.56	3080.42	0.49135
TCGA.BP.4163	774.539	1073.27	1847.8	0.640057
TCGA.CJ.5678	358.993	2047.79	2406.79	0.574932
TCGA.AK.3436	207.089	334.52	541.609	0.774742
TCGA.B8.A54I	531.636	1749.62	2281.25	0.58991
TCGA.B0.5121	761.618	1140.52	1902.14	0.633909
TCGA.CZ.5989	929.984	1204.93	2134.91	0.607118
TCGA.A3.3382	501.577	900.387	1401.96	0.688934
TCGA.B0.4706	215.609	460.419	676.028	0.762117
TCGA.CJ.4916	750.135	2304.45	3054.58	0.49465
TCGA.CZ.4853	-34.0646	533.114	499.05	0.778677
TCGA.A3.3367	476.627	840.171	1316.8	0.697941
TCGA.B0.5699	54.6946	804.853	859.548	0.744401
TCGA.A3.3383	356.507	1528.2	1884.71	0.635886
TCGA.BP.5010	1335.45	762.379	2097.83	0.611434
TCGA.B0.5117	-472.991	-768.157	-1241.15	0.911943
TCGA.CZ.5988	836.113	678.453	1514.57	0.67686
TCGA.CJ.6028	907.169	1873.56	2780.73	0.529177
TCGA.A3.3376	1402.06	1157.11	2559.17	0.556488
TCGA.B0.5705	394.452	853.742	1248.19	0.705117
TCGA.B8.5158	621.384	1328.68	1950.07	0.628452
TCGA.CZ.5465	206.94	269.962	476.902	0.780713
TCGA.B0.4945	512.957	467.873	980.83	0.732396
TCGA.B0.5695	477.951	248.409	726.36	0.757312
TCGA.CJ.6030	991.852	2120.78	3112.63	0.487226
TCGA.CJ.4889	1707.4	1744.63	3452.03	0.443134
TCGA.CJ.4920	961.228	722.279	1683.51	0.658399
TCGA.B8.4143	649.189	1833.38	2482.57	0.565795
TCGA.CW.5581	239.737	422.926	662.663	0.763385
TCGA.BP.5169	718.146	1854.44	2572.59	0.55485
TCGA.BP.4161	555.07	1806.37	2361.44	0.580365
TCGA.CJ.4918	1649.43	1232.9	2882.33	0.516464
TCGA.BP.4347	624.233	550.749	1174.98	0.712697
TCGA.B2.4099	479.74	1515.36	1995.1	0.623297
TCGA.CJ.4897	697.088	393.843	1090.93	0.721297
TCGA.CJ.4902	1322.92	1408.64	2731.55	0.535288
TCGA.B0.5690	893.313	988.412	1881.73	0.636224
TCGA.A3.3325	931.075	903.06	1834.13	0.641598
TCGA.B0.4847	-21.4567	2089.12	2067.67	0.614932
TCGA.CZ.5451	301.379	812.066	1113.44	0.719004
TCGA.CJ.4641	982.075	2156.6	3138.68	0.483884
TCGA.CZ.5453	185.132	-134.16	50.9719	0.818231
TCGA.B0.5710	768.229	806.96	1575.19	0.670283
TCGA.CJ.4899	1261.71	818.762	2080.47	0.613449
TCGA.A3.A8OV	58.1379	627.287	685.425	0.761223
TCGA.MW.A4EC	276.789	428.385	705.174	0.75934
TCGA.A3.3313	-162.04	-370.415	-532.455	0.864406
TCGA.BP.5199	1285.54	2018.49	3304.02	0.462503
TCGA.B0.4834	-597.058	-833.564	-1430.62	0.923001
TCGA.BP.4994	-163.361	44.3692	-118.992	0.832318
TCGA.CW.6088	741.697	294.672	1036.37	0.726821
TCGA.BP.5185	257.768	472.156	729.923	0.756971
TCGA.BP.5196	905.154	1164.17	2069.32	0.61474
TCGA.CZ.5452	232.594	2261.8	2494.39	0.564363
TCGA.CJ.4882	1161.63	1923.02	3084.65	0.49081
TCGA.A3.3351	752.049	1872.54	2624.59	0.548484
TCGA.A3.3363	-310.533	380.629	70.096	0.816614
TCGA.B0.5691	1211.33	717.779	1929.11	0.630842
TCGA.BP.4770	1797.43	695.409	2492.83	0.564552
TCGA.AK.3447	-1059.37	-321.787	-1381.16	0.920183
TCGA.G6.A8L8	-354.015	10.1893	-343.825	0.850155
TCGA.CZ.5462	115.076	1220.74	1335.81	0.69594
TCGA.BP.5001	176.422	759.761	936.183	0.736843
TCGA.BP.4998	1343.52	1471.06	2814.58	0.524954
TCGA.BP.4789	993.63	204.118	1197.75	0.710349
TCGA.B0.4688	211.81	572.767	784.577	0.751704
TCGA.BP.4160	1009.74	1876.99	2886.73	0.515911
TCGA.B0.5108	1630.65	1931.37	3562.02	0.428602
TCGA.CZ.5464	1061.17	1670.19	2731.35	0.535313
TCGA.BP.4969	52.585	-198.393	-145.808	0.834493
TCGA.B0.5106	812.943	1442.76	2255.7	0.592934
TCGA.BP.4777	912.891	2184.65	3097.54	0.48916
TCGA.CJ.4875	263.887	1286.17	1550.06	0.673016
TCGA.BP.5170	1215.27	935.153	2150.42	0.605307
TCGA.BP.5176	569.38	598.954	1168.33	0.713381
TCGA.CW.5583	709.316	132.495	841.812	0.746137
TCGA.6D.AA2E	-43.7161	48.8158	5.09978	0.822083
TCGA.BP.4327	412.281	440.083	852.363	0.745105
TCGA.B0.4811	297.685	367.064	664.75	0.763187
TCGA.CJ.5676	1164.5	1421.63	2586.13	0.553196
TCGA.CJ.4871	954.883	685.835	1640.72	0.663114
TCGA.B0.5109	182.071	1448.81	1630.88	0.664193
TCGA.BP.4352	-588.195	-304.874	-893.069	0.889798
TCGA.B0.5694	725.117	776.513	1501.63	0.678256
TCGA.B0.4818	510.601	1138.86	1649.46	0.662153
TCGA.CZ.4859	-88.8983	19.4123	-69.486	0.828268
TCGA.BP.4999	946.329	429.123	1375.45	0.691749
TCGA.CZ.5469	-11.778	244.893	233.115	0.80257
TCGA.BP.4985	683.91	783.279	1467.19	0.681963
TCGA.AK.3460	682.067	774.097	1456.16	0.683145
TCGA.B8.5546	-789.457	-716.115	-1505.57	0.927179
TCGA.A3.3359	634.872	1325.97	1960.84	0.627221
TCGA.AK.3445	778.152	1400.97	2179.12	0.601949
TCGA.BP.4982	1231.63	1040.01	2271.64	0.591049
TCGA.AK.3426	1138.83	2978.9	4117.73	0.35356
TCGA.A3.A6NI	362.232	801.581	1163.81	0.713846
TCGA.A3.3352	399.647	966.625	1366.27	0.692722
TCGA.B0.5084	-496.279	115.142	-381.137	0.853026
TCGA.CZ.5461	1003.87	1103.33	2107.2	0.610346
TCGA.DV.5565	822.915	698.667	1521.58	0.676101
TCGA.AK.3433	-857.753	-592.081	-1449.83	0.924082
TCGA.CZ.5986	387.023	514.87	901.893	0.740236
TCGA.BP.4766	490.316	560.288	1050.6	0.725384
TCGA.B0.5696	467.455	366.486	833.941	0.746906
TCGA.BP.5008	1113.27	1305.1	2418.36	0.573541
TCGA.BP.5187	853.407	624.226	1477.63	0.680841
TCGA.B8.A54E	-769.494	-126.036	-895.529	0.889962
TCGA.BP.4795	1415.33	942.287	2357.62	0.580822
TCGA.B0.4699	460.75	1188.05	1648.8	0.662226
TCGA.BP.4972	1554.93	1256.73	2811.66	0.525319
TCGA.EU.5904	897.615	736.606	1634.22	0.663827
TCGA.A3.3362	833.376	398.374	1231.75	0.706827
TCGA.B0.5085	51.2582	508.992	560.251	0.773009
TCGA.A3.3370	993.935	1493.98	2487.92	0.565147
TCGA.BP.4332	637.999	443.6	1081.6	0.722245
TCGA.B0.4712	996.264	1479.16	2475.42	0.566659
TCGA.B8.5164	592.135	2312.49	2904.63	0.513659
TCGA.BP.4355	958.066	291.275	1249.34	0.704998
TCGA.AK.3450	161.328	308.667	469.995	0.781346
TCGA.B0.5081	1278.87	2472.33	3751.2	0.403351
TCGA.B0.5697	469.761	1660.78	2130.54	0.607628
TCGA.CJ.4868	1521.15	1798.8	3319.94	0.46043
TCGA.BP.4349	571.952	514.585	1086.54	0.721744
TCGA.CJ.4885	231.721	244.84	476.562	0.780744
TCGA.B4.5843	713.76	142.506	856.266	0.744723
TCGA.A3.3373	803.44	653.877	1457.32	0.683022
TCGA.B0.4842	575.103	1703.25	2278.35	0.590254
TCGA.B0.4846	825.531	1255.69	2081.22	0.613362
TCGA.CZ.4861	551.126	2006.88	2558.01	0.556629
TCGA.B0.5098	-1559.95	-1192.76	-2752.71	0.979883
TCGA.B0.5110	971.298	676.76	1648.06	0.662307
TCGA.BP.5177	1185.18	407.086	1592.26	0.668421
TCGA.AK.3429	399.246	1748.37	2147.62	0.605635
TCGA.B8.A54G	120.544	2617.77	2738.31	0.53445
TCGA.BP.4784	675.616	145.454	821.07	0.748161
TCGA.BP.4790	1362.9	1485.37	2848.28	0.520738
TCGA.CJ.4904	814.706	902.788	1717.49	0.654636
TCGA.CZ.4860	465.024	772.639	1237.66	0.706213
TCGA.B0.4828	-519.565	430.189	-89.376	0.8299
TCGA.B0.5712	-182.995	63.785	-119.21	0.832335
TCGA.B0.4833	492.594	1223.43	1716.02	0.654799
TCGA.EU.5905	877.587	688.031	1565.62	0.671325
TCGA.DV.A4VZ	-421.998	-413.817	-835.815	0.885931
TCGA.AK.3427	-1211.67	-643.539	-1855.21	0.945176
TCGA.BP.4983	486.432	2200.7	2687.13	0.540784
TCGA.CJ.4874	746.613	1372.84	2119.46	0.608919
TCGA.B0.4707	0.632762	135.908	136.541	0.810946
TCGA.CJ.4893	847.713	1413.97	2261.68	0.592228
TCGA.BP.4760	416.128	-38.419	377.709	0.789728
TCGA.CJ.4643	1113.39	1094.04	2207.42	0.598626
TCGA.BP.5202	534.822	573.353	1108.17	0.719542
TCGA.BP.4164	-71.6059	238.997	167.392	0.808288
TCGA.B0.4817	-343.066	1369.93	1026.86	0.727779
TCGA.B0.5713	476.473	717.262	1193.74	0.710763
TCGA.B0.4714	651.88	2023.59	2675.47	0.542223
TCGA.B0.5099	-147.845	-465.333	-613.179	0.870303
TCGA.B0.4815	808.182	2381.5	3189.68	0.477318
TCGA.BP.5183	32.7961	1347.38	1380.17	0.691249
TCGA.B0.5120	1262.16	886.92	2149.08	0.605464
TCGA.B2.5641	703.203	1858.24	2561.45	0.55621
TCGA.A3.3347	1577.53	1786.24	3363.77	0.454711
TCGA.A3.A8CQ	689.389	420.005	1109.39	0.719417
TCGA.BP.5006	557.512	737.627	1295.14	0.700214
TCGA.A3.A6NN	870.825	1041.26	1912.08	0.63278
TCGA.CJ.4892	635.204	1305.53	1940.73	0.629518
TCGA.B8.A8YJ	1714.08	1564.02	3278.1	0.465874
TCGA.B8.4151	77.0625	274.188	351.251	0.792105
TCGA.B2.5633	1138.53	1162.98	2301.5	0.587507
TCGA.CZ.5470	522.461	1506.51	2028.98	0.619401
TCGA.DV.5576	-32.313	-674.903	-707.216	0.877018
TCGA.B0.4845	242.565	288.971	531.535	0.775676
TCGA.G6.A5PC	-169.454	959.443	789.99	0.75118
TCGA.CJ.5682	1124.6	585.727	1710.33	0.655431
TCGA.BP.4995	101.089	410.294	511.383	0.77754
TCGA.A3.3357	141.401	1233.81	1375.21	0.691775
TCGA.BP.4176	1110.02	1732.18	2842.2	0.521499
TCGA.BP.5174	225.287	406.872	632.159	0.76627
TCGA.BP.4345	1861.85	1528.7	3390.55	0.451205
TCGA.B0.4700	1504.84	2210.26	3715.1	0.408195
TCGA.BP.5186	693.079	400.584	1093.66	0.721019
TCGA.B0.4852	486.11	571.346	1057.46	0.724692
TCGA.CJ.4900	769.059	2047.97	2817.03	0.524648
TCGA.AK.3440	-1232.55	-629.298	-1861.84	0.945493
TCGA.A3.3308	1176.25	728.414	1904.66	0.633623
TCGA.MM.A563	1352.98	1903.21	3256.2	0.468716
TCGA.B8.4622	758.611	1341.31	2099.92	0.611191
TCGA.CZ.4865	1077.98	1223.18	2301.16	0.587548
TCGA.CZ.5455	803.51	1701.66	2505.17	0.563056
TCGA.B2.5636	851.997	335.519	1187.52	0.711405
TCGA.B8.4148	500.947	1833.63	2334.58	0.583572
TCGA.B0.5400	777.859	1278.19	2056.05	0.616276
TCGA.BP.5180	-126.767	1271.88	1145.12	0.715765
TCGA.CZ.4863	724.658	1763.09	2487.75	0.565168
TCGA.A3.3317	1005.38	922.62	1928	0.630969
TCGA.B0.5698	390.13	1559.9	1950.03	0.628457
TCGA.BP.4787	1499.75	1503.48	3003.23	0.501187
TCGA.BP.4326	784.453	632.471	1416.92	0.687341
TCGA.B0.5100	949.397	52.9165	1002.31	0.730245
TCGA.BP.5175	388.998	948.495	1337.49	0.695762
TCGA.BP.4775	370.348	737.456	1107.8	0.719579
TCGA.B0.5088	1078.45	1416.38	2494.83	0.564309
TCGA.BP.5194	881.002	808.763	1689.76	0.657707
TCGA.BP.5181	681.107	625.506	1306.61	0.699011
TCGA.B8.5165	1123.71	546.325	1670.03	0.659887
TCGA.CJ.4894	663.996	1617.12	2281.12	0.589926
TCGA.A3.3329	505.493	1127.56	1633.05	0.663956
TCGA.B0.4698	-494.304	1788.43	1294.13	0.70032
TCGA.CZ.5982	395.033	215.848	610.88	0.768273
TCGA.BP.4797	975.038	1287.01	2262.05	0.592184
TCGA.CZ.5454	708.582	1714.63	2423.21	0.572958
TCGA.CZ.5463	212.527	703.019	915.546	0.738887
TCGA.BP.4354	1518.32	2444.31	3962.62	0.374764
TCGA.BP.4964	644.238	899.412	1543.65	0.673711
TCGA.CJ.4887	699.024	2029.4	2728.42	0.535676
TCGA.B0.5075	225.144	1584.66	1809.8	0.644334
TCGA.BP.5192	122.07	-119.342	2.72816	0.822282
TCGA.CZ.5466	763.5	1745.97	2509.47	0.562534
TCGA.B0.5119	587.573	612.619	1200.19	0.710096
TCGA.BP.4771	1059.87	2728.67	3788.54	0.39833
TCGA.B0.5812	1156.07	906.208	2062.28	0.615555
TCGA.CJ.4873	891.254	2113.9	3005.15	0.500943
TCGA.A3.3380	743.819	658.653	1402.47	0.68888
TCGA.BP.4756	-741.142	197.26	-543.883	0.865248
TCGA.B0.5700	354.085	616.731	970.816	0.733396
TCGA.B8.5159	436.92	721.947	1158.87	0.714354
TCGA.B0.4718	445.419	867.632	1313.05	0.698335
TCGA.BP.4776	582.385	745.702	1328.09	0.696753
TCGA.CZ.5987	91.3597	1153.07	1244.43	0.705509
TCGA.B8.5163	1790.69	2017.43	3808.12	0.395692
TCGA.BP.5200	1150.45	1233.18	2383.64	0.577709
TCGA.A3.3319	-24.1243	993.386	969.261	0.733551
TCGA.B4.5377	476.1	929.043	1405.14	0.688596
TCGA.BP.4334	-910.302	-398.479	-1308.78	0.915972
TCGA.BP.4329	1093.91	1049.55	2143.46	0.60612
TCGA.CZ.5984	359.705	1140.55	1500.25	0.678405
TCGA.B0.4819	1210.1	2746.41	3956.51	0.375596
TCGA.BP.4976	457.37	288.843	746.213	0.755406
TCGA.B0.5693	645.413	28.2968	673.709	0.762337
TCGA.DV.5566	336.354	358.244	694.598	0.760349
TCGA.CZ.5468	528.937	856.044	1384.98	0.690739
TCGA.CJ.4637	966.64	2688.44	3655.08	0.416222
TCGA.BP.4801	1470.05	1346.63	2816.68	0.524691
TCGA.B0.5115	836.549	844.135	1680.68	0.658711
TCGA.BP.4799	934.913	1340.15	2275.06	0.590643
TCGA.B0.5102	-54.9657	457.777	402.812	0.787462
TCGA.CW.6087	787.037	2817.06	3604.1	0.423014
TCGA.BP.4973	420.714	1080.76	1501.48	0.678273
TCGA.B8.A7U6	737.148	771.599	1508.75	0.677488
TCGA.B0.5077	319.996	728.81	1048.81	0.725566
TCGA.BP.4165	568.155	1023.2	1591.35	0.66852
TCGA.CJ.4905	1259.31	580.569	1839.88	0.640951
TCGA.CZ.5460	337.653	1332.68	1670.33	0.659854
TCGA.B0.4839	868.554	1335.46	2204.01	0.599027
TCGA.AK.3431	1401.24	864.087	2265.33	0.591796
TCGA.A3.3324	560.214	1042.66	1602.87	0.667261
TCGA.A3.3358	914.226	1707.17	2621.39	0.548876
TCGA.CW.5590	952.348	961.856	1914.2	0.632538
TCGA.GK.A6C7	608.435	648.198	1256.63	0.704238
TCGA.AK.3455	-110.128	1464.36	1354.23	0.693995
TCGA.CJ.5684	657.391	1031.18	1688.57	0.65784
TCGA.BP.4991	803.665	757.361	1561.03	0.671824
TCGA.A3.3306	-135.764	634.205	498.441	0.778733
TCGA.BP.5201	173.592	1474.43	1648.02	0.66231
TCGA.B0.4710	637.925	720.355	1358.28	0.693567
TCGA.BP.5178	799.997	1564.46	2364.45	0.580005
TCGA.B4.5838	759.783	193.079	952.862	0.735185
TCGA.B8.A54H	427.79	790.602	1218.39	0.708213
TCGA.B0.5711	756.835	928.069	1684.9	0.658245
TCGA.AK.3453	114.615	2006.08	2120.69	0.608776
TCGA.B0.4701	452.571	1236.22	1688.79	0.657815
TCGA.B8.5550	1483.28	858.629	2341.91	0.582697
TCGA.AK.3451	475.378	1155.74	1631.12	0.664168
TCGA.BP.4169	1525.62	1684.66	3210.28	0.474659
TCGA.B8.5553	812.876	1322.2	2135.08	0.607099
TCGA.CJ.4912	109.061	452.819	561.88	0.772857
TCGA.A3.3320	461.084	580.036	1041.12	0.726342
TCGA.B0.4697	1018.82	2659.03	3677.85	0.41318
TCGA.A3.3374	96.7277	1464.11	1560.83	0.671845
TCGA.BP.4967	262.28	392.478	654.758	0.764134
TCGA.AK.3428	447.344	856	1303.34	0.699354
TCGA.BP.5173	620.684	1154.83	1775.52	0.648174
TCGA.CJ.5680	388.666	380.315	768.981	0.753212
TCGA.B0.4848	976.386	1307.3	2283.69	0.589622
TCGA.MM.A84U	909.621	908.502	1818.12	0.643399
TCGA.CJ.4638	-330.421	-0.684427	-331.105	0.84917
TCGA.BP.4346	714.455	2394.69	3109.14	0.487674
TCGA.CJ.4901	955.505	2463.83	3419.33	0.447431
TCGA.B0.4841	872.881	674.756	1547.64	0.673278
TCGA.CW.5584	828.022	797.972	1625.99	0.66473
TCGA.B0.5692	61.434	1900.28	1961.71	0.627121
TCGA.A3.3316	1419.46	934.283	2353.75	0.581285
TCGA.BP.4338	-89.9741	863.118	773.144	0.75281
TCGA.B0.4827	1338.38	1398.53	2736.9	0.534625
TCGA.BP.4971	1371.47	1712.49	3083.96	0.490897
TCGA.B0.5702	783.556	1308.95	2092.5	0.612053
TCGA.B0.4822	984.954	1164.61	2149.56	0.605408
TCGA.B0.5707	-391.768	74.6511	-317.117	0.848084
TCGA.B2.5639	319.656	1124.09	1443.74	0.684476
TCGA.B2.3923	424.365	-478.087	-53.7225	0.826969
TCGA.BP.4803	820.574	642.979	1463.55	0.682353
TCGA.B0.4823	1148.14	1151.15	2299.29	0.58777
TCGA.A3.3385	-161.044	-123.258	-284.302	0.845522
TCGA.B0.5107	-840.998	1223.22	382.22	0.789322
TCGA.CJ.5681	-357.041	-302.078	-659.119	0.873604
TCGA.B0.4836	780.517	1281.97	2062.48	0.615532
TCGA.B0.5706	659.7	1763.51	2423.21	0.572957
TCGA.A3.3335	-80.4363	405.34	324.904	0.794459
TCGA.BP.4351	498.046	506.178	1004.22	0.730054
TCGA.BP.4335	739.453	1227.33	1966.78	0.626542
TCGA.B0.4824	730.636	1634.04	2364.67	0.579979
TCGA.B8.4154	559.937	1217.76	1777.69	0.647931
TCGA.CW.5589	879.288	904.281	1783.57	0.647273
TCGA.CJ.4890	2001.23	2623.37	4624.6	0.283048
TCGA.BP.4807	1237.41	853.33	2090.74	0.612257
TCGA.B8.4621	-300.965	745.872	444.907	0.783639
TCGA.CJ.4884	627.331	1529.17	2156.5	0.604597
TCGA.BP.4331	689.454	1243.45	1932.91	0.63041
TCGA.DV.5575	890.85	983.047	1873.9	0.63711
TCGA.DV.5569	761.366	1036.46	1797.83	0.645677
TCGA.CJ.5675	226.484	2093.49	2319.97	0.585312
TCGA.B8.A54K	-376.367	-666.251	-1042.62	0.8996
TCGA.BP.4170	1009.68	1336.27	2345.95	0.582215
TCGA.AK.3425	1214.03	1795.67	3009.7	0.500365
TCGA.3Z.A93Z	622.262	626.131	1248.39	0.705097
TCGA.DV.A4W0	-574.298	-483.819	-1058.12	0.900591
TCGA.B8.5545	1471.98	1154.23	2626.2	0.548286
TCGA.CJ.4639	576.804	1217.3	1794.1	0.646094
TCGA.B8.4146	508.348	1042.38	1550.73	0.672943
TCGA.BP.5195	1255.34	956.934	2212.28	0.598055
TCGA.DV.5567	-56.8303	-464.046	-520.876	0.86355
TCGA.CZ.4854	442.918	606.288	1049.21	0.725526
TCGA.BP.4340	-132.141	103.343	-28.7977	0.824906
TCGA.B0.4844	39.9383	674.164	714.102	0.758486
TCGA.BP.4774	540.27	533.907	1074.18	0.722998
TCGA.B8.A54D	221.843	1881.96	2103.81	0.61074
TCGA.BP.5190	13.2693	446.192	459.462	0.78231
TCGA.B8.A54J	655.723	981.08	1636.8	0.663544
TCGA.CJ.4635	746.66	1420.28	2166.94	0.603376
TCGA.AS.3777	-436.631	-287.826	-724.457	0.878231
TCGA.AK.3443	-1422.34	-1004.23	-2426.57	0.96921
TCGA.CW.6093	674.08	443.398	1117.48	0.718593
TCGA.BP.5182	1669.76	1803.2	3472.96	0.440377
TCGA.B0.4813	277.71	328.557	606.267	0.768706
TCGA.BP.5000	990.63	1324.2	2314.83	0.585923
TCGA.A3.3323	1027.59	1362.07	2389.65	0.576988
TCGA.A3.3322	686.687	374.897	1061.58	0.724274
TCGA.CJ.5672	760.987	2044.98	2805.97	0.526029
TCGA.BP.4960	964.374	1392.81	2357.19	0.580874
TCGA.B2.4098	24.5083	1044.13	1068.64	0.723559
TCGA.BP.4781	785.681	717.835	1503.52	0.678053
TCGA.B0.5399	814.43	1100.31	1914.74	0.632478
TCGA.B8.5549	589.756	988.258	1578.01	0.669975
TCGA.BP.4798	1354.99	2646.22	4001.22	0.369506
TCGA.CW.5585	184.605	-103.741	80.8644	0.815701
TCGA.EU.5906	931.3	846.578	1777.88	0.64791
TCGA.B0.5096	883.855	1304.88	2188.74	0.600821
TCGA.BP.4158	518.535	396.826	915.36	0.738906
TCGA.BP.4762	1619.26	1245.05	2864.31	0.518727
TCGA.BP.5189	1108.52	1258.22	2366.74	0.579731
TCGA.BP.4961	901.22	443.072	1344.29	0.695045
TCGA.B0.5701	150.751	939.917	1090.67	0.721324
TCGA.BP.4759	608.857	671.145	1280	0.701799
TCGA.B0.4693	261.586	1316.79	1578.37	0.669936
TCGA.CZ.4857	722.478	1083.84	1806.32	0.644724
TCGA.CJ.5686	754.491	1326.04	2080.53	0.613442
TCGA.CZ.5457	690.6	892.972	1583.57	0.669369
TCGA.A3.3307	474.957	1050.71	1525.67	0.67566
TCGA.BP.4344	1271.8	893.936	2165.74	0.603517
TCGA.BP.4959	728.425	1302.06	2030.49	0.619226
TCGA.AK.3458	-93.1704	656.123	562.953	0.772757
TCGA.MM.A564	488.624	488.799	977.423	0.732737
TCGA.A3.3343	249.066	1442.83	1691.89	0.657472
TCGA.CZ.5459	399.48	770.381	1169.86	0.713224
TCGA.CW.5591	490.92	-355.235	135.685	0.811019
TCGA.BP.4981	129.515	913.705	1043.22	0.72613
TCGA.CZ.5467	582.871	441.628	1024.5	0.728017
TCGA.A3.A6NL	895.375	1241.68	2137.05	0.606868
TCGA.BP.4987	679.864	772.432	1452.3	0.68356
TCGA.BP.4993	1051.8	863.853	1915.66	0.632373
TCGA.B0.4713	-24.8164	671.175	646.359	0.764929
TCGA.CJ.4886	1105.6	1197.44	2303.05	0.587324
TCGA.CJ.4870	546.948	558.921	1105.87	0.719777
TCGA.BP.4166	1104.6	911.566	2016.16	0.620876
TCGA.BP.4970	1466.52	1549.52	3016.04	0.499559
TCGA.CJ.4636	1256.43	1783.05	3039.48	0.496575
TCGA.BP.4761	-316.768	820.901	504.133	0.778209
TCGA.T7.A92I	-673.949	44.4016	-629.547	0.871484
TCGA.B8.5162	1762.95	2613.52	4376.47	0.317787
TCGA.CJ.5677	1374.01	1237.28	2611.28	0.550116
TCGA.B0.5703	91.6992	659.742	751.441	0.754903
TCGA.B8.5551	921.165	2687.41	3608.58	0.422418
TCGA.B0.5402	823.887	679.49	1503.38	0.678068
TCGA.BP.5004	622.707	491.491	1114.2	0.718927
TCGA.BP.4765	744.862	468.355	1213.22	0.708749
TCGA.BP.5009	785.269	1379.76	2165.03	0.603599
TCGA.A3.3331	762.115	1071.29	1833.41	0.64168
TCGA.BP.4974	913.804	477.064	1390.87	0.690113
TCGA.A3.3328	-1482.99	-867.113	-2350.1	0.966385
TCGA.B8.4153	272.043	501.295	773.338	0.752791
TCGA.AK.3434	636.346	956.84	1593.19	0.66832
TCGA.CJ.6033	909.451	748.014	1657.46	0.661272
TCGA.BP.4782	804.467	1243.5	2047.96	0.61721
TCGA.CJ.4895	1380.65	1322.71	2703.35	0.53878
TCGA.CJ.4640	839.505	1745.34	2584.85	0.553352
TCGA.BP.4343	1684.48	1716	3400.47	0.449905

## Sheet: Table S4
Supplymentary table 4: The cibersort analysis results of KIRC samples
	B cells naive	B cells memory	Plasma cells	T cells CD8	T cells CD4 naive	T cells CD4 memory resting	T cells CD4 memory activated	T cells follicular helper	T cells regulatory (Tregs)	T cells gamma delta	NK cells resting	NK cells activated	Monocytes	Macrophages M0	Macrophages M1	Macrophages M2	Dendritic cells resting	Dendritic cells activated	Mast cells resting	Mast cells activated	Eosinophils	Neutrophils	P-value	Correlation	RMSE
TCGA-B2-4101	0.00575719	0	0.0769798	0.212215	0	0.19177	0.00874934	0	0	0	0.0767144	0	0.0401226	0	0.105551	0.197135	0.0340795	0	0.0423312	0	0	0.0085961	0.001	0.384564	0.924244
TCGA-BP-4342	0.0487738	0	0	0.0765309	0	0.340775	0	0.0123143	0.0326394	0	0.0427598	0.00534487	0.102356	0	0.0676885	0.236536	0.00849965	0	0.0257825	0	0	0	0.029	0.184378	1.01636
TCGA-B0-4691	0.0396396	0	0.119677	0.363244	0	0	0	0.0521497	0.0590483	0.0407211	0	0.0724927	0.0215051	0	0.107518	0.0784012	0.0218592	0	0.0237437	0	0	0	0.001	0.444169	0.897511
TCGA-BP-4167	0	0	0.0182264	0.331133	0	0.0501359	0	0.000232783	0.0428803	0.0946716	0	0.0717215	0.00265923	0.0099075	0.0655512	0.262889	0.00832422	0	0.0416667	0	0	0	0	0.582771	0.814043
TCGA-B8-4620	0.0607309	0	0.00295179	0	0	0.2474	0.00351082	0	0.0312272	0.0323559	0.0113976	0	0.0788146	0.117949	0.0200388	0.204507	0	0.0676044	0.0247343	0	0	0.0967775	0.007	0.287481	0.968913
TCGA-BP-4769	0	0	0.0303971	0.0317802	0	0.421816	0	0.00577483	0.0133773	0	0	0.10652	0.0589552	0.0653618	0.0765521	0.0887284	0.00608262	0	0.0939117	0	0	0.000742804	0.382	0.0498899	1.08172
TCGA-CJ-4907	0.0227567	0	0.00445876	0.0824141	0	0.154511	0	0	0.00473589	0.00361836	0.023548	0.0452623	0.13394	0	0.111234	0.324603	0.00462536	0	0.0842923	0	0	0	0.03	0.18062	1.01908
TCGA-BP-5168	0.0605014	0	0.00221476	0.254769	0	0.0911054	0	0	0.0645043	0.0630247	0	0.0360804	0.000998424	0	0.143654	0.200546	0.0406521	0.00227831	0.039671	0	0	0	0.026	0.189269	1.02869
TCGA-BP-4977	0.0349069	0	0.00287827	0.127576	0	0.221411	0	0	0.0283237	0.00333508	0	0.0308946	0.0466445	0.0501083	0.0877276	0.290489	0.0112522	0	0.0644528	0	0	0	0.023	0.197408	1.00951
TCGA-B0-5080	0.0968531	0	0.163852	0.289684	0	0.0391765	0.00452568	0	0.0820849	0	0	0.0426449	0.00990161	0.00931322	0.0636479	0.146645	0	0	0.0504299	0	0	0.00124173	0.002	0.342431	0.942026
TCGA-B0-4838	0.0048596	0	0.0164906	0.601023	0	0	0	0.0223063	0.0228315	0.097228	0	0.087121	0	0.00228959	0.0587713	0.0327399	0.0108807	0	0.0413998	0	0.000768055	0.00129051	0.001	0.427371	0.939836
TCGA-DV-A4VX	0.00201439	0	0.0118152	0.344756	0	0.00132067	0.00430832	0.0551417	0.0479318	0.0209335	0	0.0309572	0.0388821	0.166908	0.0829987	0.159247	0	0	0.0142769	0	0	0.0185091	0.046	0.151892	1.04421
TCGA-BP-5191	0.00716747	0	0.124545	0.135786	0	0.241029	0.0150211	0	0.0504232	0.0657716	0	0.046129	0.00897809	0.0559172	0.107869	0.0877099	0.0142535	0	0.0393992	0	0	0	0	0.50991	0.861109
TCGA-CZ-4862	0	0	0.00284092	0.452275	0	0	0	0.0168209	0.0372516	0.113111	0	0.0237834	0.0410071	0	0.134321	0.131578	0.00252925	0	0.0444813	0	0	0	0.001	0.363189	0.955757
TCGA-BP-4758	0	0	0.0121036	0.497145	0	0	0	0.0515938	0.0697962	0.125075	0	0.0321248	0	0	0.0775944	0.111316	0.00245406	0.00421775	0.0165797	0	0	0	0.064	0.137165	1.10091
TCGA-B8-5552	0.0643341	0	0.0108509	0.158615	0	0.122396	0	0	0.0252268	0.0122467	0	0.014022	0.00504054	0.145313	0.0603197	0.283128	0.0507041	0	0.0275668	0.00482912	0	0.0154055	0.002	0.34412	0.944204
TCGA-BP-4968	0.00182674	0	0.0120102	0.407519	0	0.0173705	0	0.040965	0.0134781	0.150232	0	0.068748	0	0.0067296	0.111385	0.125266	0.0146449	0	0.029825	0	0	0	0.001	0.462609	0.897369
TCGA-CZ-4856	0	0	0.057983	0.256685	0	0.0176833	0	0.0246269	0.0455751	0.136668	0	0.0314286	0	0	0.105594	0.23729	0.0165507	0	0.0699148	0	0	0	0.003	0.327402	0.95689
TCGA-CJ-4634	0.0175026	0	0.0072458	0.121214	0	0.140608	0	0	0.00535602	0	0.00394456	0.0310541	0.117888	0.0288202	0.0599543	0.34054	0.00854205	0	0.11733	0	0	0	0.05	0.148795	1.02849
TCGA-A3-3378	0.0482013	0	0.0367826	0.0869697	0	0.0841574	0.0130998	0.0188977	0.0166558	0.0168844	0	0.0325705	0.00407719	0	0.0897393	0.374181	0.0218711	0	0.0645034	0	0	0.0914084	0.001	0.351009	0.939738
TCGA-A3-3365	0.0265355	0	0	0.121627	0	0.235233	0.029478	0	0	0.0511905	0.0192259	0.0211598	0.00596379	0	0.106394	0.255673	0.00819406	0.00220003	0.117126	0	0	0	0.025	0.193133	1.01387
TCGA-B4-5834	0.028304	0	0.0079445	0.154103	0	0.161832	0	0	0	0.00552788	0	0.0498676	0.0539506	0	0.208704	0.210548	0.00815596	0	0.111064	0	0	0	0.013	0.226759	1.01341
TCGA-CJ-4876	0.00242219	0	0.0484492	0.547464	0	0	0.0231489	0.013781	0.0594398	0.0971351	0	0.0707248	0	0	0.0764178	0.0387703	0	0.00121191	0.0210354	0	0	0	0.01	0.239635	1.05434
TCGA-B2-3924	0.0265858	0	0.0040543	0.0783017	0	0.229781	0	0	0	0.171722	0	0.0314281	0	0	0.159703	0.233946	0.0059194	0	0.0585588	0	0	0	0.008	0.265158	0.995049
TCGA-BP-4962	0	0.0011605	0.025951	0.37015	0	0	0.00308075	0	0.0378283	0.0975316	0	0.039201	0.064498	0.0189955	0.0686776	0.199027	0.0365897	0	0.0373094	0	0	0	0.001	0.460871	0.887528
TCGA-CZ-4866	0.01394	0	0.0153968	0.0693039	0	0.126202	0	0	0	0	0.0116417	0.0124942	0.125422	0.150625	0.0454879	0.394649	0	0	0.032781	0	0	0.002057	0.023	0.198992	1.02302
TCGA-BP-4177	0.0568851	0	0	0.141251	0	0.229964	0	0	0	0.000451911	0	0.0422321	0.0470778	0	0.101906	0.234124	0.096808	0	0.0493009	0	0	0	0.268	0.0687584	1.063
TCGA-B8-A54F	0.000136641	0	0.0193619	0.0710615	0	0.169645	0	0	0.0016605	0	0	0.0508856	0.186073	0	0.0237647	0.401988	0.00427278	0	0.0711506	0	0	0	0.023	0.198414	1.01348
TCGA-B0-5113	0.012801	0	0.0277462	0.154674	0	0.221648	0	0.033039	0.0269483	0.0497246	0	0.027692	0.070504	0	0.098542	0.217342	0.00106374	0	0.0582745	0	0	0	0.009	0.250028	0.988508
TCGA-CJ-4642	0.163187	0	0	0.0603754	0	0.101686	0	0.0365732	0	0	0.100056	0	0.00457208	0.0816717	0.0584679	0.219409	0.0910906	0	0.0829113	0	0	0	0.007	0.286666	0.964934
TCGA-BP-4986	0.0199099	0	0.0362747	0.063499	0	0.215	0	0	0.0166954	0	0	0.0391798	0.13962	0	0.0706184	0.377516	0	0	0	0.0136179	0	0.0080685	0.013	0.223712	1.00047
TCGA-A3-3346	0.0307932	0	0	0.128363	0	0.138045	0.0651501	0.00447169	0.0213752	0	0.0211779	0.00166519	0.0295662	0.142734	0.0890244	0.245433	0.00312866	0	0.0256231	0	0	0.0534492	0.001	0.362399	0.935159
TCGA-B8-4619	0.0572474	0	0.0473634	0	0	0.210814	0	0.00123839	0.0248632	0.0528284	0	0.0351177	0.0375146	0.0436053	0.0684716	0.226421	0	0.00327521	0.188584	0	0	0.00265641	0.543	0.0287334	1.06665
TCGA-AS-3778	0.0320207	0	0.0056299	0.157746	0	0.168538	0	0	0	0	0.00386608	0.031618	0.0589937	0	0.146819	0.272107	0.0242502	0	0.0913989	0	0	0.00701345	0.012	0.227486	1.00011
TCGA-BP-5007	0	0	0.00958412	0.358902	0	0.0633972	0	0	0.00761071	0.0919841	0	0.00727657	0.0657199	0	0.125615	0.235116	0	0.00076681	0.0340281	0	0	0	0.007	0.27695	0.990263
TCGA-B0-5097	0.0207168	0	0.00789589	0.0423201	0	0.198864	0.0381494	0	0.0159262	0.0107124	0	0	0	0.33646	0.040124	0.22607	0	0.0106805	0.0473285	0	0	0.00475184	0.001	0.418592	0.912921
TCGA-B0-4703	0	0	0.0114769	0.267884	0	0.119796	0	0.0330234	0.0296469	0.061765	0	0.00841449	0.0148676	0.0404841	0.129679	0.247844	0	0	0.035119	0	0	0	0.005	0.310693	0.967781
TCGA-B0-4816	0.0211197	0	0	0.108116	0	0.11446	0	0	0.0299285	0	0.0875612	0	0.296795	0	0.0465588	0.260109	0	0.000581356	0.032863	0	0	0.00190764	0.008	0.266452	0.982758
TCGA-BP-4330	0.0156652	0	0.09786	0.443549	0	0	0	0.00301619	0.0446002	0.0459973	0	0.0300108	0.0353215	0	0.11192	0.106127	0.0159349	0	0.0499642	0	0	3.26683e-05	0.001	0.50153	0.864423
TCGA-CW-6097	0.0432709	0	0	0.161379	0	0.349768	0.00999393	0	0.0163947	0	0	0.0136488	0.0235472	0.0579332	0.129303	0.150773	0.0206513	0	0.021685	0	0	0.0016525	0.001	0.470841	0.881593
TCGA-BP-4325	0.0061975	0	0.00584642	0.468091	0	0	0	0.0354929	0.00503146	0.103581	0	0.0350277	0.0618688	0	0.0569175	0.210443	0.00072597	0	0.0107764	0	0	0	0.007	0.274856	1.00253
TCGA-CJ-6031	0.0101973	0	0.0229704	0.257844	0	0.0250576	0.000903371	0.00093014	0.0272474	0.0715428	0	0.0455299	0	0.087785	0.0750256	0.277537	0.0108168	0	0.0763294	0	0	0.0102837	0.001	0.490065	0.871113
TCGA-B2-A4SR	0.0435144	0	0.00832017	0.111117	0	0.282544	0	0.00594878	0	0.0148711	0.00765785	0.024482	0.0185895	0.0330988	0.134178	0.173591	0.0343994	0	0.107688	0	0	0	0.015	0.215688	1.00377
TCGA-BP-4337	0.0377463	0	0.0823315	0.0779163	0	0.270018	0	0	0.0391097	0	0.0148531	0.00844314	0.0134315	0.0374659	0.101234	0.218499	0.0119201	0	0.087032	0	0	0	0.019	0.204558	0.999631
TCGA-A3-A6NJ	0	0	0.0162905	0.517545	0	0	0	0.0231415	0.0372682	0.0510196	0	0.0367081	0.063091	0	0.114123	0.0982142	0.00441708	0	0.0381819	0	0	0	0.001	0.397339	0.934589
TCGA-CJ-5671	0.0208629	0	0.0210829	0.138238	0	0.185707	0.00912401	0.00264163	0.0450478	0.00906474	0	0.0265202	0.00660251	0.1719	0.053367	0.248752	0.0128099	0	0.0470175	0	0	0.00126115	0	0.533563	0.848918
TCGA-CJ-6032	0.0141656	0	0.00650746	0.350686	0	0.0595376	0	0.00725445	0.029209	0.0232521	0	0.0783234	0.0701581	0	0.118526	0.187354	0.00908418	0	0.0458653	0	0	7.71908e-05	0.162	0.0989496	1.07791
TCGA-BP-4804	0	0	0.0123809	0.339289	0	0	0.0103327	0.0196769	0.0531754	0.0656874	0	0.0273396	0	0.149717	0.0918088	0.194624	0	0	0.0359679	0	0	0	0	0.59032	0.811224
TCGA-CJ-4891	0.00447043	0	0.0113479	0.0749472	0	0.0549397	0.00336904	0	0.0660276	0.0193157	0	0.0227848	0.138253	0.188165	0.0628442	0.24349	0	0.0431978	0.0228941	0	0	0.043954	0.016	0.212954	1.01135
TCGA-BP-5184	0.0353155	0	0.00781927	0.234897	0	0.167142	0.00662561	0	0	0.025622	0	0.0197383	0.0322988	0.0147336	0.0794482	0.314506	0.016205	0	0.0456484	0	0	0	0.041	0.159592	1.03083
TCGA-CJ-4903	0	0	0.0148221	0.252943	0	0.181275	0	0.0130662	0	0.0910108	0	0.0484819	0.087637	0	0.0519244	0.188586	0.0100602	0	0	0.0601925	0	0	0.025	0.192294	1.02842
TCGA-A3-3311	0.0014997	0	0.0347678	0.0356815	0	0.250756	0	0	0	0.0319743	0	0.0564722	0.0514849	0	0.153795	0.315231	0.0107109	0	0.0536187	0	0.000198029	0.00380975	0.058	0.143185	1.04232
TCGA-B4-5844	0.0113351	0	0	0.0699723	0	0.143245	0	0	0	0	0.10556	0.00800244	0.206681	0.196988	0.0829009	0.0728105	0	0	0.102506	0	0	0	0.04	0.163318	1.02689
TCGA-B4-5832	0.0343287	0	0.0118868	0	0	0.337919	0.0274202	0	0	0.0742405	0	0.0388083	0.0101361	0	0.0954272	0.221166	0.00309976	0	0.0739668	0	0.0566304	0.0149708	0.193	0.0890322	1.0537
TCGA-A3-3326	0.0105698	0	0	0.0414486	0	0.282271	0	0	0.022996	0.00983053	0.0167173	0.00136068	0.0494777	0	0.136397	0.200279	0.098982	0	0.123553	0	0	0.00611721	0.005	0.311373	0.957467
TCGA-CJ-4869	0.0061609	0	0.0112199	0.573442	0	0	0.00610321	0.0402606	0.0529862	0.0520762	0	0.0450729	0.0214257	0	0.0550538	0.102815	0.0054331	0.000507522	0.0274428	0	0	0	0	0.534389	0.848419
TCGA-CZ-4864	0.0116193	0	0.0126615	0.286369	0	0.107967	0	0.029176	0.0326996	0.0875276	0	0.0478043	0.0130635	0	0.123862	0.163567	0.0214482	0	0.0608325	0	0.00140307	0	0.001	0.38946	0.929233
TCGA-DV-5568	0.0087721	0	0.00446188	0.292967	0	0.0219176	0	0.0175623	0.0573541	0.0672115	0	0.0191623	0	0.295948	0.0544584	0.148162	0	0	0.0103971	0	0	0.001627	0	0.506825	0.861436
TCGA-A3-3349	0.0246242	0	0	0.167314	0	0.0394359	0.0227703	0	0.0192502	0	0.123756	0	0.105921	0	0.0253574	0.379875	0	0	0.0782052	0	0	0.0134912	0.016	0.211409	1.0062
TCGA-CW-6090	0.0271029	0	0.0163728	0.158606	0	0.113989	0.00074395	0	0.0204316	0.0249211	0	0	0.0258911	0.111052	0.0452279	0.416446	0	0	0.033535	0	0	0.0056797	0.001	0.501346	0.864884
TCGA-CJ-6027	0.0100581	0	0.0108002	0.263004	0	0.0519105	0.00738116	0.0184043	0.0138526	0.200233	0	0.0565377	0	0.0320336	0.108646	0.160978	0.00732872	0	0.0588326	0	0	0	0	0.548453	0.835716
TCGA-BP-4768	0.00649352	0	0.00437601	0.20071	0	0.127048	0	0.0400894	0.0418544	0.0272227	0	0.0502136	0.0241778	0.200042	0.0474554	0.230316	0	0	0	0	0	0	0.171	0.0962244	1.07074
TCGA-CJ-5679	0.0139662	0	0.00203709	0.134136	0	0.0968424	0.0077776	0	0.0363127	0.000571815	0.0374481	0.00369371	0	0.505594	0.0214142	0.114271	0	0	0.025935	0	0	0	0.01	0.240267	1.035
TCGA-BP-4763	0.0250838	0	0.00959802	0.152594	0	0.113502	0.0207328	0.0364384	0	0.0967538	0.00631526	0	0.0423769	0	0.17132	0.238721	0.0194367	0	0.0671277	0	0	0	0.03	0.181275	1.02794
TCGA-BP-4159	0.00329923	0	0.0111189	0.0988788	0	0.117102	0	0	0.00219799	0.064313	0.109496	0.0374269	0.12747	0	0.0907683	0.219542	0.0124422	0	0.105944	0	0	0	0.002	0.340086	0.947961
TCGA-B0-5092	0	0	0.0063186	0.569425	0	0	0.000908542	0.0553955	0.0543588	0.0871116	0	0.0496379	0	0	0.0771311	0.0838086	0.00840822	0	0.00749669	0	0	0	0	0.561457	0.832238
TCGA-G6-A8L7	0	0	0.0267929	0.339173	0	0	0.0209678	0.0112133	0.169737	0	0.0596452	0.135513	0.0278563	0.0168201	0.0612494	0.0843631	0	0	0.0466689	0	0	0	0.022	0.20045	1.0503
TCGA-B0-5709	0.013629	0	0.0247366	0.251024	0	0.180098	0.010818	0	0.0165935	0	0	0.0320697	0.0807547	0	0.124283	0.16635	0.034799	0	0.0648449	0	0	0	0.001	0.48838	0.872174
TCGA-B4-5378	0.0278695	0	0.017635	0.079167	0	0.172491	0	0	0.038888	0	0	0.11405	0.0417685	0	0.0253118	0.19799	0.000523135	0	0.252386	0	0	0.0319193	0.33	0.0577595	1.0716
TCGA-G6-A8L6	0	0.00582136	0.0145931	0.139028	0	0.220531	0	0	0.0711931	0	0.04358	0.0133723	0.227273	0.0132508	0.0653491	0.161751	0	0	0.0242574	0	0	0	0.008	0.270055	0.978645
TCGA-CZ-4858	0	0	0.0386921	0.37955	0	0	0.117098	0.017942	0.073187	0.044172	0	0	0.00708918	0.0585289	0.0840379	0.156628	0.0121386	0	0.00924397	0	0	0.00169308	0.001	0.431738	0.902739
TCGA-BP-4975	0.0214467	0	0.0177586	0.0689044	0	0.116999	0	0.00165921	0.0103891	0.00538463	0.0160369	0.02293	0.0954852	0.0562381	0.0680714	0.341146	0.0175149	0	0.123184	0	0	0.0168526	0.027	0.186282	1.01278
TCGA-CJ-4908	0.00875056	0	0.0156897	0.235202	0	0.123273	0	0.0171787	0.00571716	0.0147675	0	0.00937736	0.0809112	0.00507295	0.106071	0.281026	0	0	0.0899459	0	0	0.00701638	0.017	0.209741	1.00558
TCGA-CJ-4881	0.0287756	0	0.112878	0.156405	0	0.0785859	0.00436643	0.0276919	0.050165	0.0371312	0	0.0391416	0.0971576	0.025487	0.0626719	0.21572	0.00170115	0	0.03797	0	0	0.0241521	0.006	0.297278	0.959511
TCGA-BP-5198	0.0427986	0	0.0376016	0.124556	0	0.165893	0.0479893	0	0.0168073	0	0.0187375	0	0	0.308197	0.0365413	0.185763	0	0	0.0126432	0	0	0.0024726	0.001	0.386067	0.927452
TCGA-DV-5574	0.0440756	0	0.0755991	0.250458	0	0.00877909	0.005217	0.00918496	0.0191036	0.0420895	0	0.0177617	0.0151108	0.0361578	0.0621566	0.352934	0.0371738	0	0.0234011	0	0	0.000797126	0.001	0.431176	0.901475
TCGA-B2-4102	0.0112202	0	0	0.0601198	0	0.245302	0	0	0.00147068	0	0.008345	0.0278633	0.135809	0	0.0988263	0.315162	0.00363158	0	0.0821179	0	0	0.0101319	0.067	0.134694	1.03721
TCGA-AK-3456	0.0403362	0	0.00912222	0.0188137	0	0.100221	0.00134397	0	0	0	0.0122175	0.00632935	0.0359517	0.0932833	0.0213051	0.5286	0.0624896	0	0.0467147	0	0	0.0232714	0.006	0.293848	0.983816
TCGA-EU-5907	0	0.000962242	0	0.0350164	0	0.16508	0	0.0131983	0.020698	0.059835	0	0.0444103	0.116862	0.0277232	0.0901725	0.306237	0	0.0631597	0.0566448	0	0	0	0.199	0.0868079	1.06091
TCGA-A3-3372	0.00914002	0	0.000397874	0.189405	0	0.126618	0	0	0.0133423	0.00330311	0.0539488	0.00735234	0.142874	0	0.13943	0.244966	0	0	0.0692237	0	0	0	0.011	0.232293	0.999926
TCGA-CJ-4872	0.0100877	0	0.0321623	0.191867	0	0.186952	0.00703593	0	0.00132176	0.0330544	0.0447845	0.00871666	0.0284315	0.0151529	0.1319	0.216969	0.0118798	0	0.0796849	0	0	0	0.001	0.460524	0.886819
TCGA-A3-A8OW	0	0	0.0126689	0.445667	0	0	0	0.0400983	0.0442427	0.0631809	0	0.0460581	0.0360503	0	0.0513389	0.182185	0.0221161	0	0.0512485	0	0	0.00514536	0.046	0.153029	1.05728
TCGA-CW-5580	0.0033419	0	0.00649718	0.0123704	0	0.307766	0	0	0.00409138	0	0.0300082	0.0394919	0.158862	0.0157337	0.0384162	0.32039	0.010251	0.0100425	0.0291483	0	0.00585664	0.00773276	0.023	0.198595	1.01
TCGA-BP-4992	0	0	0.00953198	0.331639	0	0.248854	0.0469339	0.0421887	0.0789474	0.0346876	0	0.000150203	0.0327956	0.00150333	0.0556364	0.115016	0	0	0	0.00211506	0	0	0.005	0.318281	0.976511
TCGA-CJ-5683	0.0199031	0	0.0609271	0.227268	0	0.153755	0	0	0	0	0	0.0399322	0.0921781	0.0445881	0.0608192	0.266211	0	0	0.034418	0	0	0	0.719	0.00578889	1.08762
TCGA-CJ-4878	0.0609319	0	0.0295768	0.00532507	0	0.224266	0	0	0	0	0.034191	0.00714618	0.190411	0	0.16076	0.164438	0	0.00506604	0.102884	0	0	0.0150034	0.283	0.0648565	1.06833
TCGA-B4-5836	0.0305006	0	0.0258209	0.169364	0	0.0918728	0.0188458	0	0	0.0274713	0.0998714	0.0163681	0.0733743	0.0076232	0.130467	0.195423	0	0	0.0926538	0	0	0.0203432	0.249	0.0726582	1.06961
TCGA-B2-5635	0.0108237	0	0.00672914	0.0897858	0	0.400965	0.00418897	0	0	0.000489431	0	0.0128232	0.086236	0	0.0563798	0.251918	0	0.00323251	0.0741115	0	0	0.00231714	0.313	0.0606348	1.07024
TCGA-BP-4162	0.00775071	0	0.00671546	0.431796	0	0	0	0.0488898	0	0.103841	0	0.0852883	0.0141785	0.00185795	0.078509	0.202485	0.00660928	0	0.00835343	0	0	0.00372545	0.008	0.258811	1.01875
TCGA-BP-4963	0.0239825	0	0	0.0902156	0	0.23227	0	0.000334218	0.0282411	0.0141776	0	0.0107965	0.0995539	0.0751219	0.0987537	0.26978	0.0264402	0	0.0298656	0	0	0.000466414	0.006	0.296464	0.966221
TCGA-DV-5573	0.0069095	0	0.0121571	0.554749	0	0	0	0.018826	0.0309695	0.148533	0	0.0783554	3.39369e-05	0	0.0394244	0.0628365	0.01467	0	0.0325352	0	0	0	0	0.552187	0.843148
TCGA-BP-4341	0.0257354	0	0	0.0782201	0	0.255589	0	0.00967882	0.00661749	0	0.0782587	0.0228088	0.098546	0.022971	0.0566157	0.146415	0.00789369	0	0.180003	0	0	0.0106472	0.878	-0.0161687	1.09311
TCGA-B0-4837	0.0861845	0	0.00605414	0	0	0.142987	0	0.000258608	0.0461039	0.0166931	0	0.0323139	0	0.454286	0.0162515	0.175327	0	0	0.0226893	0	0	0.000851589	0	0.533582	0.846534
TCGA-A3-3387	0	0	0.0150772	0.0604487	0	0.187341	0.00672385	0	0.0178594	0	0.0299876	0	0.140425	0	0.0459194	0.378732	0.0576784	0	0.053418	0	0	0.00638939	0.003	0.329785	0.950082
TCGA-CZ-5456	0.0442289	0	0.0722287	0.125272	0	0.170655	0	0.0353658	0.018913	0.0450052	0	0.0113631	0.0539951	0.130915	0.0356379	0.239845	0.00592274	0	0.00753952	0	0	0.00311243	0.004	0.319847	0.953134
TCGA-B4-5835	0.0199794	0	0.00559729	0.108371	0	0.160448	0	0.0179674	0.0272993	0.0343304	0	0.0216742	0.089462	0.0671762	0.0677219	0.306724	0.0130975	0.0228996	0.0372517	0	0	0	0.066	0.13523	1.0365
TCGA-CJ-4888	0.00701382	0	0.0984901	0.38661	0	0.0522755	0.0261165	0.00874293	0.0107666	0.0692082	0	0.0456533	0.0144592	0	0.0897094	0.113778	0.014973	0	0.0590409	0	3.9907e-05	0.00312245	0.001	0.494851	0.868237
TCGA-AK-3465	0.0734511	0	0.00988177	0.00354434	0	0.181458	0	0	0	0	0.0422279	0.0387713	0.0437072	0.00708772	0.126464	0.181622	0.183482	0	0.108303	0	0	0	0.185	0.0916021	1.04834
TCGA-AK-3461	0.0112898	0	0.000250796	0.0366643	0	0.326764	0	0	0	0.0759776	0	0.102147	0.119391	0.00402961	0.0980507	0.0969481	0.0271165	0	0.0896245	0	0	0.0117462	0.128	0.107493	1.06026
TCGA-B0-4694	0.00744596	0	0.0303488	0.271556	0	0	0.0162421	0.0215945	0.0283212	0.106845	0	0.00114613	0	0.170154	0.0650621	0.260648	0.000496669	0	0.017542	0	0	0.00259735	0	0.604448	0.804349
TCGA-BP-4173	0.0120714	0	0.0127894	0.395737	0	0.0901928	0	0.0423794	0.021937	0.132425	0	0.0450883	0.0129526	0	0.0909567	0.093609	0.0166159	0	0.0240457	0	0	0.00919919	0.001	0.473156	0.888181
TCGA-B0-5083	0.0180719	0	0	0.135181	0	0.155663	0	0	0.00289566	0.0299064	0	0.0161138	0	0.18071	0.066472	0.3319	0.0263768	0	0.0367097	0	0	0	0.001	0.369494	0.935915
TCGA-B0-4810	0	0	0.018314	0.409841	0	0	0.00505638	0.032975	0.0584735	0.0638072	0	0.0630243	0.0184259	0.0149324	0.0828084	0.188912	0	0	0.0434301	0	0	0	0.003	0.33034	0.965327
TCGA-CZ-5458	0.0139371	0	0.00384087	0.209988	0	0.308548	0.000187325	0	0	0.0190509	0	0.0115834	0.12549	0	0.0921675	0.179675	0.00120929	0.00250448	0.0318176	0	0	0	0.006	0.298128	0.971027
TCGA-B0-4696	0.0105071	0	0.00172261	0.0181629	0	0.478797	0	0	0	0	0.000937487	0.0383072	0.0307384	0.255994	0.00383813	0.138308	0	0	0	0.0226877	0	0	0.256	0.0705592	1.09
TCGA-BP-4989	0.0191213	0	0.016493	0.438975	0	0	0.0123805	0.0119995	0.0319991	0.162015	0	0.104809	0	0	0.0486909	0.0927357	0.016319	0	0.0434307	0	0	0.00103165	0	0.575548	0.819573
TCGA-CW-5587	0	0	0.00558467	0.433014	0	0	0	0.0158314	0.0312728	0.0968802	0	0.036631	0.0585233	0	0.0959993	0.181143	0.00733384	0	0.0377869	0	0	0	0.001	0.445954	0.900028
TCGA-AK-3454	0	0	0.039478	0.264688	0	0.121749	0	0	0.0473056	0	0	0.0579576	0.00124746	0.0438579	0.0565706	0.306425	0	0	0.0607211	0	0	0	0.008	0.272103	0.980192
TCGA-B0-4814	0.023856	0	0.127104	0.175843	0	0.221788	0	0	0.00109594	0.0182129	0	0.0212963	0.0748652	0.0031799	0.0834452	0.195737	0	0	0.0531286	0	0	0.000447597	0.191	0.0895074	1.04664
TCGA-B0-4849	0	0	0	0.15921	0	0.155155	0	0.0190461	0.0515864	0.0180423	0.0585032	0.00133204	0.177808	0.0185975	0.122297	0.158757	0.000175076	0	0.0570611	0	0	0.00242983	0.033	0.17504	1.02415
TCGA-B0-5095	0.0467363	0	0.01201	0.207434	0	0.118068	0	0.00626887	0.0434086	0.00468659	0	0.11549	0.030878	0.0604636	0.0973406	0.236455	0	0	0	0.0182875	0	0.00247331	0.009	0.241504	1.00197
TCGA-BP-4174	0.00866749	0	0.0095711	0.0589186	0	0.182644	0.00628794	0	0.0330319	0.0474607	0	0.0367345	0.0353798	0.0339314	0.100215	0.278544	0.0277109	0	0.117444	0	0	0.0234581	0.002	0.345455	0.94156
TCGA-CZ-5985	0.0103219	0	0.0404199	0.0208225	0	0.254913	0.0127109	0	0.00554109	0.0547905	0	0.0138843	0	0.0760843	0.106647	0.306426	0.0227209	0	0.065361	0	0	0.00935638	0.001	0.357951	0.936678
TCGA-BP-4353	0.0010151	0	0	0.183858	0	0.0928504	0.0379938	0	0	0.0828545	0	0	0.0110219	0.0326267	0.0677394	0.449374	0	0	0.0406656	0	0	0	0.001	0.38356	0.928154
TCGA-B0-5094	0	0	0.0209921	0.209532	0	0.0573937	0	0.0374853	0.0890677	0	0.0597659	0.0651659	0.0372518	0.0780787	0.091922	0.194868	0.0104474	0	0.0410242	0	0	0.00700598	0.106	0.113942	1.05514
TCGA-CJ-4644	0	0	0.0203344	0.383302	0	0	0.00793362	0	0	0.117182	0	0.024103	0.0840431	0	0.0937736	0.225622	0	0	0.043706	0	0	0	0.001	0.388254	0.929686
TCGA-B0-4821	0	0	0.0283911	0.255717	0	0.0574444	0	0.0310931	0.0621532	0.0278259	0	0.0690242	0	0.338849	0.0614687	0.0483258	0	0	0.0197072	0	0	0	0	0.503639	0.86352
TCGA-CW-5588	0.00603656	0	0.0223137	0.0936458	0	0.0875128	0	0	0.0412853	0	0	0.0323323	0.00314514	0.167818	0.0660505	0.370749	0.00516396	0	0.0937057	0	0	0.0102411	0.001	0.365597	0.936857
TCGA-BP-4965	0.0294813	0	0.00774164	0.0354015	0	0.234256	0	0	0.00178472	0.027267	0	0.0317869	0.113281	0	0.0985485	0.322238	0.0107461	0	0.0768704	0	0	0.0105969	0.026	0.191451	1.01136
TCGA-B0-4843	0.00840024	0	0	0.0262622	0	0.25379	0	0	0.0879499	0	0.058738	0.0172695	0.0448301	0.237554	0.0447428	0.177782	0	0	0.02734	0.00899677	0	0.00634524	0.014	0.221716	1.00522
TCGA-B0-5116	0.0430378	0	0.00151792	0.0869355	0	0.316425	0	0.00779585	0.0366969	0.091309	0	0.0491911	0	0.0112517	0.107145	0.176701	0.000259372	0	0.0717331	0	0	0	0.211	0.0840925	1.07446
TCGA-B0-4690	0.0185606	0	0.0143431	0.243881	0	0.0823348	0.0496191	0.0186967	0.018749	0.0376668	0	0.0334009	0.108612	0	0.108551	0.205715	0	0	0.0247665	0	0	0.0351032	0.001	0.370235	0.932751
TCGA-BP-4163	0.0175905	0	0	0.115843	0	0.115397	0	0.00782973	0.0257683	0	0	0	0.23449	0	0.108418	0.315247	0.000461774	0	0.0589558	0	0	0	0.008	0.270808	0.981166
TCGA-CJ-5678	0	0	0.0907872	0.334837	0	0.0273978	0.0123736	0.0300077	0.069342	0.090111	0	0.0402877	0.0301783	0	0.0899987	0.132891	0.0247068	0	0.0270817	0	0	0	0.001	0.477406	0.878106
TCGA-AK-3436	0.00278379	0	0.0437981	0	0	0.422183	0	0	0.0323214	0.0862775	0	0.0190983	0	0.14996	0.0480839	0.12283	0	0	0.0723265	0	0	0.000337077	0.033	0.176287	1.02312
TCGA-B8-A54I	0	0.00333423	0.353113	0.0830673	0	0.0870366	0.0343039	0	0.052684	0.00481205	0	0.0451546	0.0001466	0.00221358	0.0176596	0.206744	0.0226408	0	0.070978	0	0	0.0161118	0.001	0.419722	0.911245
TCGA-B0-5121	0.00655181	0	0.00223273	0.229946	0	0.14839	0	0	0	0.0717981	0.0953184	0.0332532	0.117344	0.0180545	0.0628777	0.0850114	0.00365049	0	0.125572	0	0	0	0.008	0.257923	0.9965
TCGA-CZ-5989	0.0311865	0	0	0	0	0.289217	0.032669	0	0	0.202317	0	0.0418226	0.056411	0	0.0695613	0.19917	0	0.00190069	0.0560402	0	0.0197035	0	0.068	0.132914	1.0469
TCGA-A3-3382	0	0	0.00271021	0.234276	0	0.283875	0	0.0094806	0	0.00751246	0	0.0228856	0.00329917	0.0193781	0.0877153	0.308076	0	0	0.0186287	0	0	0.00216248	0.017	0.209469	1.01909
TCGA-B0-4706	0	0	0.00883875	0.379282	0	0.0185786	0	0	0.0322426	0.00142422	0.195383	0.0706419	0.0398098	0.013815	0.0996292	0.0425311	0	0	0.0978231	0	0	0	0.001	0.396883	0.946052
TCGA-CJ-4916	0.00875412	0	0.0211955	0.472268	0	0	0	0.0245137	0.0216249	0.171058	0	0.0702607	0	0	0.0855633	0.0804067	0.0146908	0	0.0296649	0	0	0	0	0.583147	0.814302
TCGA-CZ-4853	0.0069604	0	0.0181076	0.0583973	0	0.260611	0	0	0.0438606	0	0.0403476	0.0177007	0.0514266	0	0.165164	0.23646	0.0171226	0.00392048	0.079921	0	0	0	0.063	0.138991	1.04219
TCGA-A3-3367	0.00782639	0	0.0100602	0.00769186	0	0.216468	0	0	0.00288613	0	0	0.0552895	0.029658	0	0.114088	0.360454	0.0333731	0	0.151566	0	0	0.0106388	0.197	0.0882342	1.0594
TCGA-B0-5699	0.000734615	0	0.00221637	0.101238	0	0.195252	0.00567028	0	0.0458494	0	0.0237269	0.0638631	0.105826	0	0.143591	0.153476	0.0362012	0.010188	0.0998492	0	0	0.0123173	0.014	0.221611	1.00298
TCGA-A3-3383	0.00180053	0	0.0122466	0.1908	0	0.0615979	0	0.0357795	0.0715031	0.0218704	0	0.0510346	0.044862	0	0.111168	0.189704	0.112057	0	0.0901986	0	0	0.00537755	0.5	0.0342811	1.07641
TCGA-BP-5010	0.00853709	0	0.00595059	0.153371	0	0.14516	0.000946745	0.0258098	0.0296041	0.144788	0	0.0270049	0	0.19303	0.113209	0.152587	0	0	0	0	0	0	0.008	0.254799	1.00121
TCGA-B0-5117	0.182635	0	0	0.026055	0	0.101446	0	0.0327408	0.0363447	0.00276395	0.00481099	0.0797165	0.0145108	0.103451	0.079401	0.210033	0	0.00789412	0.118198	0	0	0	0.629	0.0166474	1.07959
TCGA-CZ-5988	0.0108001	0	0.0082713	0.0401956	0	0.360335	0	0	0.00622971	0.105495	0	0.0651395	0.00759527	0.145136	0.0973928	0.113889	0.00514013	0	0.0343812	0	0	0	0.058	0.143419	1.05031
TCGA-CJ-6028	0.00799125	0	0.0942893	0.269992	0	0.0331109	0.035371	0.0307684	0.00438632	0.165696	0	0.0115325	0.0039453	0.0718724	0.0588439	0.182163	0	0	0.0243559	0	0	0.00568103	0.001	0.363376	0.937648
TCGA-A3-3376	0.00519123	0	0	0.0460265	0	0.177783	0	0	0.0124775	0	0.0802579	0.00230715	0.243433	0	0.0255482	0.309704	0.00834469	0	0.0889267	0	0	0	0.013	0.224321	0.998866
TCGA-B0-5705	0	0	0.0243346	0.351992	0	0.0636062	0	0.0273155	0.0427646	0.0317951	0	0.0226085	0.0776406	0	0.0871893	0.208319	0.0131934	0	0.043485	0	0	0.00575627	0.178	0.0937223	1.06706
TCGA-B8-5158	0.000205031	0	0.0214043	0.244	0	0.0651957	0	0.0391611	0.0167968	0.00640073	0	0.0070379	0.106789	0.005842	0.133783	0.163452	0.112302	0	0.0326658	0	0	0.0449647	0.002	0.335426	0.948309
TCGA-CZ-5465	0.048465	0	0.02198	0	0	0.257363	0	0.0128591	0.00186716	0.0128064	0	0.0563392	0.0913574	0.02003	0.162127	0.285873	0	0	0.0246356	0.00206608	0	0.00223057	0.054	0.146847	1.04102
TCGA-B0-4945	0.02681	0	0.0302976	0.181579	0	0.0944852	0.00382329	0.0179492	0.00494179	0	0.00467239	0.0213853	0.0540716	0	0.204287	0.290105	0	0	0.065593	0	0	0	0.033	0.175376	1.03703
TCGA-B0-5695	0.0360412	0	0	0.265281	0	0.111076	0.00314804	0	0.0321106	0.0426063	0.0492072	0.013142	0.0373298	0.00713959	0.103408	0.126512	0	0	0.161869	0	0	0.0111302	0.344	0.0543326	1.08421
TCGA-CJ-6030	0.0125189	0	0.0136042	0.160357	0	0.150937	0	0.0177063	0.00703384	0.0875851	0	0.00900871	0.0842161	0.0347452	0.0775523	0.300125	0.00326117	0	0.0413494	0	0	0	0.001	0.423349	0.905635
TCGA-CJ-4889	0.0430343	0.0259302	0.16605	0.117382	0	0.223401	0	0	0.017809	0.0204514	0	0.0411306	0.00529997	0	0.112863	0.156819	0.0209311	0	0.0469025	0	0	0.00199707	0.001	0.465119	0.885975
TCGA-CJ-4920	0.0267887	0	0.00817464	0.0628718	0	0.202364	0	0.0374339	0.0291668	0	0.0326708	0.0218214	0.115041	0.0806248	0.0705018	0.2981	0	0	0.0144406	0	0	0	0.012	0.228899	0.996291
TCGA-B8-4143	0.00924619	0	0.0577165	0.32153	0	0	0.0680033	0.0248657	0.0171978	0.102834	0	0.0310516	0	0.0847741	0.127079	0.133207	0.00437436	0	0.0159911	0	0	0.00212997	0	0.510022	0.859405
TCGA-CW-5581	0.0227182	0	0.000598009	0.193023	0	0.305672	0.0234287	0	0.0119698	0.00550595	0	0.0267788	0.0241919	0	0.115964	0.155932	0.0425826	0.00839009	0.0597525	0	0	0.00349187	0.041	0.159623	1.03678
TCGA-BP-5169	0	0.00857081	0.332402	0.169278	0	0.073226	0	0.00132056	0.110561	0	0.000267342	0.0141756	0	0.0956204	0.0448977	0.123934	0.00401711	0	0.0198027	0	0	0.00192688	0.001	0.464689	0.890121
TCGA-BP-4161	0.0100002	0	0.0286587	0.286978	0	0.0658159	0	0.0559316	0.00430973	0.0723469	0	0.01312	0.0416439	0.0598225	0.0900648	0.232991	0.00322475	0	0.0350925	0	0	0	0.007	0.273937	0.981222
TCGA-CJ-4918	0.0399836	0	0.0491976	0.170612	0	0.0353848	0.00325089	0.0309693	0.0413787	0.0359036	0.014912	0	0	0.140945	0.0713249	0.33641	0	0	0.0202054	0	0	0.00952289	0.001	0.406281	0.914397
TCGA-BP-4347	0.0308686	0	0.00377731	0.179536	0	0.261158	0.00317038	0.00778669	0	0.0301419	0.0137332	0.0209128	0.0560212	0	0.0846797	0.234007	0.0121187	0	0.0620886	0	0	0	0.425	0.043205	1.0813
TCGA-B2-4099	0.0140553	0	0	0	0	0.150385	0	0.0138111	0.0109661	0.0765114	0	0.0614733	0.112367	0	0.133412	0.33557	0.0244423	0	0.0607306	0	0	0.00627657	0.001	0.362828	0.937666
TCGA-CJ-4897	0.01786	0	0.074687	0.262477	0	0.045096	0	0.0181235	0	0.025831	0	0.0354584	0.0505441	0	0.14686	0.226583	0.0103178	0	0.0861616	0	0	0	0.012	0.231662	0.998013
TCGA-CJ-4902	0.00346979	0	0.0251376	0.16277	0	0.105736	0.00618131	0	0.0324843	0.0292568	0.0410359	0.0144648	0.0084127	0.0673094	0.0931753	0.346252	0.00318642	0	0.056302	0	0	0.00482605	0.001	0.479339	0.876979
TCGA-B0-5690	0.0495631	0	0	0.0655727	0	0.147403	0.00371946	0	0.0648715	0	0.0865152	0.0127525	0.131177	0.0857407	0.122459	0.122293	0.0271677	0	0.0807655	0	0	0	0.012	0.2306	0.992426
TCGA-A3-3325	0	0	0.00885911	0.0401702	0	0.285075	0.000244718	0	0	0	0.00863809	0.0120654	0.108032	0	0.0526731	0.331994	0.0762137	0	0.0721619	0	0	0.00387312	0.01	0.237297	0.989906
TCGA-B0-4847	0	0.00993929	0.022716	0.37134	0	0.0584331	0.00648061	0.0550103	0.123444	0.100943	0	0.0290068	0.0683972	0	0.0566434	0.0731131	0.00587106	0	0.0186622	0	0	0	0.001	0.410044	0.923263
TCGA-CZ-5451	0.00182194	0	0.0129761	0.184655	0	0.208461	0	0	0	0.0656833	0	0.0736155	0.00978651	0	0.111346	0.271013	0.00198194	0.000218965	0.0584408	0	0	0	0.507	0.0334695	1.10129
TCGA-CJ-4641	0	0	0.0112826	0.345886	0	0.0384835	0	0.0354565	0.0445059	0.0599585	0	0.0427547	0.00686659	0.0251077	0.112536	0.136733	0.0941978	0	0.0462311	0	0	0	0	0.502688	0.863768
TCGA-CZ-5453	0.00780998	0	0.00943691	0	0	0.23235	0	0	0.00468347	0	0	0.0842744	0.124783	0	0.0663511	0.347053	0	0.00176822	0.102057	0	0	0.0194327	0.435	0.0419141	1.07593
TCGA-B0-5710	0.0525245	0	0.00435056	0.117853	0	0.139462	0	0.0432061	0.0187266	0.0708445	0.0189394	0	0.0140792	0.19639	0.130363	0.139647	0.00803649	0	0.045577	0	0	0	0.001	0.362676	0.937541
TCGA-CJ-4899	0.00676755	0	0.0194913	0.0513016	0	0.154502	0	0	0.00492486	0	0	0.0433191	0.0167733	0	0.0940696	0.414112	0.028249	0	0.166489	0	0	0	0.006	0.302041	0.96489
TCGA-A3-A8OV	0.000672495	0	0	0.0890426	0	0.108303	0	0	0	0	0.0296997	0.109037	0.200255	0	0.0818086	0.215753	0.010027	0	0.151191	0	0	0.00421049	0.452	0.0399834	1.08308
TCGA-MW-A4EC	0	0	0.0133704	0.14037	0	0.128803	0	0.00107708	0.0118315	0.00929634	0	0.066213	0.0874562	0.0279854	0.0989095	0.293243	0.0148227	0	0.102733	0	0	0.00388832	0.041	0.160528	1.02648
TCGA-A3-3313	0.00594107	0	0.0512492	0	0	0.220375	0	0.00466436	0.0167176	0	0.0561822	0.0198205	0.0793229	0.0115898	0.0545762	0.323436	0.0224595	0	0.0906742	0	0.0429916	0	0.334	0.0567264	1.05693
TCGA-BP-5199	0.0117008	0	0.0118116	0.480506	0	0	0	0.0574175	0.0256894	0.0940798	0	0.101256	0	0.0255527	0.0583593	0.0902647	0.00723006	0	0.0361324	0	0	0	0	0.522664	0.85784
TCGA-B0-4834	0.106998	0	0	0.0263931	0	0.241797	0	0	0	0	0.044731	0.0877703	0.0480375	0	0.0502884	0.268505	0	0	0.121623	0	0.00385712	0	0.833	-0.00934031	1.0922
TCGA-BP-4994	0.102539	0	0.0536648	0.0947037	0	0.144139	0	0.0180768	0	0.0900715	0	0.105867	0.0416274	0.0377209	0.102084	0.173485	0.00140312	0	0.0026791	0.0112703	0	0.0206693	0.242	0.07457	1.07307
TCGA-CW-6088	0.0496985	0	0	0.107601	0	0.138235	0	0	0.000195932	0	0.0863159	0	0.0903666	0	0.0857846	0.30229	0.0254195	0	0.0860235	0	0	0.0280698	0.2	0.0862168	1.05302
TCGA-BP-5185	0	0	0.000487913	0.31685	0	0.0839715	0	0.00393321	0.160073	0.0292094	0	0.0821157	0.00711343	0.0167838	0.0751544	0.164535	0	0	0.0597736	0	0	0	0.09	0.118428	1.07382
TCGA-BP-5196	0.0153614	0	0.0163308	0.393308	0	0	0	0.0692949	0.0460741	0.0939947	0	0.0417286	0	0.0849446	0.0720859	0.125419	0	0	0	0.0414583	0	0	0.001	0.349081	0.956211
TCGA-CZ-5452	0.00765957	0.000129427	0.00229659	0.465027	0	0.0224618	0	0.0321464	0.0383024	0.103482	0	0.104633	0	0.0175994	0.0673995	0.102931	0.0163026	0	0.0155578	0	0.00407178	0	0	0.506597	0.870678
TCGA-CJ-4882	0.0469732	0	0.0237325	0.197933	0	0.291616	0.0139194	0	0.0933957	0.0743313	0	0	0	0.0418793	0.109718	0.0624123	0.0146656	0	0.0224154	0	0	0.00700819	0.001	0.414859	0.914981
TCGA-A3-3351	0	0	0.000556165	0.369241	0	0.0618649	0	0.00891902	0.0222743	0.0622837	0	0.012993	0.138097	0	0.0793491	0.227018	0	0	0.0170807	0	0	0.000323796	0.004	0.325035	0.96161
TCGA-A3-3363	0	0	0	0.0498419	0	0.184214	0	0	0.00254467	0.00527752	0	0.0336827	0.0613667	0.00343706	0.0108849	0.477645	0.00068639	0	0.152524	0	0	0.0178954	0.015	0.214854	1.0093
TCGA-B0-5691	0.063235	0	0.020356	0.110906	0	0.123997	0	0	0.0307232	0.0317203	0	0	0.0504228	0.0588789	0.187798	0.173853	0.031436	0	0.111523	0	0	0.00515084	0.008	0.271334	0.981259
TCGA-BP-4770	0.0117935	0	0.00984011	0.0538033	0	0.131494	0.00318107	0.0114676	0.00488466	0.0979414	0	0.0312657	0	0.309967	0.0336888	0.255189	0	0	0.0454836	0	0	0	0	0.644979	0.773949
TCGA-AK-3447	0.0473163	0	0.00598519	0.124465	0	0.07007	0	0.0397467	0	0.097147	0.0624229	0.0270451	0.042897	0	0.109389	0.234926	0	0.00212946	0.0843407	0	0.0159196	0.0362004	0.244	0.0741958	1.06854
TCGA-G6-A8L8	0.0186998	0	0.000552588	0.097227	0	0.167052	0	0.000963561	0.0431114	0	0.0224869	0.180388	0.0998712	0.0864822	0.0797844	0.0311172	0.0156523	0.0223678	0.134243	0	0	0	0.309	0.0608973	1.09036
TCGA-CZ-5462	0.0312186	0	0.0222151	0.0106064	0	0.20797	0	0.0235358	0	0.0702925	0	0.0548124	0.147699	0.0404486	0.130644	0.16866	0	0	0	0.0370805	0	0.0548173	0.007	0.285357	0.974609
TCGA-BP-5001	0.00119468	0	0.0101994	0.390211	0	0.0914586	0.0164128	0.0345493	0.0526189	0	0	0.105507	0.0167118	0	0.111959	0.113964	0.0107085	0	0.0445046	0	0	0	0.363	0.0522286	1.12189
TCGA-BP-4998	0.00812043	0	0.0089501	0.211453	0	0.154497	0	0.00155217	0	0.0269961	0.0130403	0	0.103208	0	0.0677396	0.314277	0.0510535	0	0.0391131	0	0	0	0.007	0.287158	0.970488
TCGA-BP-4789	0.0295557	0	0	0.12437	0	0.164575	0	0	0.00846053	0	0.051964	0.0553331	0.0171441	0.00139954	0.100443	0.231447	0.0287592	0	0.176159	0	0	0.0103903	0.161	0.09914	1.05309
TCGA-B0-4688	0	0	0.022433	0.0435163	0	0.216025	0.024185	0	0	0	0.0235297	0.064434	0.148855	0.0211928	0.0192318	0.276868	0	0.0184375	0.121292	0	0	0	0.171	0.0956528	1.04626
TCGA-BP-4160	0.00911752	0	0.0106442	0.484054	0	0	0.0109721	0.0348407	0	0.162079	0	0.0244089	0.0325711	0.00826495	0.0633634	0.147515	0	0	0.0121692	0	0	0	0	0.510376	0.86418
TCGA-B0-5108	0.0283501	0	0.0129538	0.0678478	0	0.269162	0.0341875	0	0.00222605	0.00310455	0.0218855	0	0.0164583	0.225657	0.0852825	0.222377	0	0	0.0102289	0	0	0.000279136	0.001	0.49637	0.867686
TCGA-CZ-5464	0	0	0.0137883	0.219511	0	0.0157203	0	0.0413187	0.0714654	0.103565	0	0.072588	0.047143	0.0593902	0.0924315	0.19589	0.00463652	0	0.0625529	0	0	2.52752e-08	0.001	0.379111	0.930659
TCGA-BP-4969	0	0	0.0194008	0.106188	0	0.192111	0	0	0	0	0.0512497	0.0844378	0.0139341	0.010318	0.131536	0.258845	0.00757929	0	0.124401	0	0	0	0.199	0.0866445	1.06906
TCGA-B0-5106	0.00433671	0	0.0203996	0.343519	0	0.0715033	0	0.0191489	0.00986455	0	0.0121891	0.0197934	0.158297	0	0.0491427	0.242264	0	0.0049721	0.0445704	0	0	0	0.01	0.238962	0.995529
TCGA-BP-4777	0.0043092	0	0.014273	0.43555	0	0.00111425	0.0235815	0.0164548	0.00815598	0.109546	0	0.0527682	0	0.022527	0.0535175	0.234106	0.000124956	0	0.0235926	0	0	0.000378865	0	0.547888	0.835898
TCGA-CJ-4875	0	0.00967174	0.00365508	0.509514	0	0	0	0.0248805	0.0243288	0.11285	0	0.135858	0.00843264	0.0121086	0.0121447	0.0647511	0.00523503	0	0.0761797	0	0	0.000390009	0.001	0.43359	0.931348
TCGA-BP-5170	0.0303642	0	0.0378894	0.0978259	0	0.183078	0	0.00642938	0.00786062	0.0329113	0.00835076	0.000262829	0.0232549	0.0441414	0.0294092	0.429014	0	0.00457653	0.0253308	0.0281719	0	0.0111282	0.005	0.310673	0.960675
TCGA-BP-5176	0.0196853	0	0.0106746	0.18733	0	0.148934	0.0293128	0	0.0469659	0	0.0708595	0.029109	0.0366751	0.0154306	0.110736	0.198306	0	0.00407567	0.0919048	0	0	0	0.035	0.169582	1.02644
TCGA-CW-5583	0.0924472	0	0.0191585	0.148779	0	0.04907	0	0.00630981	0.0214732	0.00904046	0.0802267	0.026868	0.0376496	0	0.137067	0.200863	0	0.00673476	0.126516	0	0	0.0377967	0.09	0.119208	1.04572
TCGA-6D-AA2E	0.0503794	0	0.149579	0.208607	0	0.107373	0	0.0130562	0.0344739	0	0	0.0307563	0.0871112	0.00604086	0.0145011	0.252065	0.0019289	0	0.0198776	0.02425	0	0	0.045	0.155977	1.01604
TCGA-BP-4327	0	0	0.0478963	0.18614	0	0.0994458	0	0.0146	0.0216038	0	0.0729258	0.0618871	0.0812498	0.0076581	0.0771211	0.263727	0.00717637	0	0.058569	0	0	0	0.148	0.101967	1.05409
TCGA-B0-4811	0	0	0.0653628	0.0773763	0	0.304232	0	0	0.0124415	0.0025182	0.0022193	0.0697355	0.0179407	0	0.16196	0.17456	0.0264609	0	0.0851924	0	0	0	0.013	0.223281	1.0049
TCGA-CJ-5676	0	0	0.0484293	0.22155	0	0.137819	0	0.0464	0.049547	0.0434789	0	0.0337845	0.0648317	0	0.0493362	0.270011	0	0	0.0336461	0	0	0.00116594	0.004	0.324287	0.953929
TCGA-CJ-4871	0.0234883	0	0.00264323	0.193983	0	0.0930886	0	0.0153794	0.0446312	0	0	0.0291395	0.114321	0.0706919	0.124698	0.221444	0	0	0.0607576	0	0	0.00573469	0.014	0.220858	1.00146
TCGA-B0-5109	0.0279627	0	0.117309	0.331536	0	0	0.148159	0.00474665	0	0	0	0.083252	0.017675	0.0266703	0.0901441	0.0832006	0.0201596	0	0.0313207	0	0	0.0178649	0	0.512042	0.859416
TCGA-BP-4352	0	0	0.0985571	0.0462704	0	0.314108	0	0	0.0657807	0	0	0.0769108	0.0255475	0.000625576	0.115771	0.210607	0	0	0.045822	0	0	0	0.783	-0.00269993	1.09509
TCGA-B0-5694	0	0	0	0.0520491	0	0.122295	0	0	0.0269724	0	0.109615	0.0462203	0.0713562	0.0979232	0.0989791	0.272319	0.0346325	0	0.0658336	0	0	0.00180495	0.008	0.252447	0.989988
TCGA-B0-4818	0	0	0.232174	0.224038	0	0.0988776	0	0.0262156	0.00343493	0.0430133	0.0209984	0.0290115	0.0520375	0	0.083906	0.132087	0	0	0.0416431	0	0	0.0125624	0.003	0.334531	0.94516
TCGA-CZ-4859	0.0143261	0	0.00873061	0.163714	0	0.176047	0	0	0	0.0332733	0.0431707	0.0441921	0.105433	0	0.127266	0.147424	0.0304622	0.0041855	0.0880933	0	0	0.0136827	0.16	0.0994529	1.0596
TCGA-BP-4999	0.0246383	0	0.00418349	0	0	0.324546	0	0	0	0.00415529	0.0184558	0.0392997	0.0745859	0	0.0774911	0.315061	0	0.00832719	0.0923801	0	0	0.0168757	0.078	0.127686	1.0367
TCGA-CZ-5469	0	0	0	0.146465	0	0.132162	0	0	0.0438884	0.0210635	0	0.0471156	0.022134	0.147247	0.0379909	0.352271	0.00389627	0	0.0457657	0	0	0	0.243	0.0745114	1.07586
TCGA-BP-4985	0.0517028	0	0.000860363	0.0114756	0	0.220526	0	0.0168426	0.030202	0.0433407	0.0035096	0.0163598	0.0158877	0.139972	0.0621966	0.218654	0	0.0827939	0	0.0667953	0	0.0188815	0.063	0.138558	1.03779
TCGA-AK-3460	0.010684	0	0.00182173	0.22188	0	0.122713	0	0	0	0.0167468	0.0377393	0.0120307	0.0815097	0	0.0710959	0.379665	0	0.000654681	0.0428769	0	0	0.000582438	0.011	0.231815	1.00019
TCGA-B8-5546	0.0854224	0	0	0.20994	0	0.239078	0	0	0.0511426	0	0	0.0473134	0.092675	0.0426842	0	0.167537	0	0.0130344	0.0481909	0	0.00298262	0	0.253	0.0716001	1.0696
TCGA-A3-3359	0	0	0.00356834	0.329593	0	0.0770908	0	0.00547511	0.00882304	0.0317651	0	0.0258224	0.076643	0	0.150832	0.211762	0.00844141	0	0.0572455	0	0	0.0129394	0.001	0.367951	0.939192
TCGA-AK-3445	0.00751402	0	0.0117561	0.0465321	0	0.27786	0.0116798	0	0.058892	0.0549531	0	0.0226175	0	0.0121268	0.117139	0.264915	0.0181472	0	0.0943598	0	0	0.00150858	0.005	0.319473	0.95556
TCGA-BP-4982	0.0186467	0	0.0111233	0.147874	0	0.202668	0	0.00553964	0.00316737	0	0.0366394	0	0.0724271	0	0.0848529	0.370062	0.000654705	0	0.0463452	0	0	0	0.013	0.223751	1.00032
TCGA-AK-3426	0.00679977	0	0	0.453506	0	0	0.0231996	0.0179795	0.0377016	0.0789811	0	0.0668825	0.00746221	0.0229452	0.0985531	0.109353	0.0219543	0	0.0546825	0	0	0	0	0.567091	0.823204
TCGA-A3-A6NI	0	0	0	0.0299093	0	0.167557	0	0.00422972	0.0219651	0	0.0368732	0.0457802	0.120565	0	0.0561662	0.420039	0.0330739	0	0.0603523	0	0	0.00348835	0.092	0.117161	1.05038
TCGA-A3-3352	0	0	0	0.0543707	0	0.19011	0	0	0.0112953	0	0.094907	0.0290298	0.13478	0	0.140089	0.232208	0.0114705	0.00077098	0.100968	0	0	0	0.174	0.094851	1.05998
TCGA-B0-5084	0.0233246	0	0.00926941	0.166567	0	0.0401869	0	0.0289422	0.11861	0	0	0.0453606	0.00494288	0.237766	0.0520164	0.206751	0	0	0.0129721	0	0	0.053291	0.039	0.165234	1.03471
TCGA-CZ-5461	0	0	0.0104278	0.096489	0	0.22531	0	0.013924	0.0161259	0.0384576	0	0.023253	0.12596	0	0.160577	0.21003	0.00135038	0.00203909	0.0760559	0	0	0	0.008	0.264522	0.985433
TCGA-DV-5565	0.00387491	0	0.00642247	0	0	0.217789	0	0	0.0196914	0.0274871	0	0.0754178	0.135195	0.057538	0.0933751	0.311115	0	0.0482835	0	0	0	0.00381057	0.017	0.209436	1.01229
TCGA-AK-3433	0.0161765	0	0	0.00781149	0	0.283191	0	0	0.0264213	0.00635744	0	0.0992468	0.0192085	0.0471452	0.0490987	0.217768	0	0	0.227574	0	0	0	0.61	0.0192341	1.08691
TCGA-CZ-5986	0.0283779	0	0	0.0173271	0	0.201335	0.0211429	0	0.0063634	0.0390889	0	0.032497	0.0195907	0.0023291	0.120547	0.332219	0.0936144	0	0.0785765	0	0	0.00699074	0.09	0.118878	1.04456
TCGA-BP-4766	0	0	0	0.0197825	0	0.0948711	0	0.00303941	0.00138971	0	0.0263999	0.0827644	0.258012	0.12166	0.0214884	0.306358	0	0	0	0.0392995	0	0.0249348	0.04	0.161632	1.0477
TCGA-B0-5696	0.0239268	0	0.021734	0.280881	0	0.0460616	0	0.0062402	0.0151794	0.0162367	0	0.040037	0.118418	0	0.119664	0.232465	0.00476401	0	0.0739777	0	0	0.00041473	0.023	0.198252	1.01355
TCGA-BP-5008	0.0702423	0	0	0.165573	0	0.303094	0	0	0	0.0278134	0	0.0267547	0.0113122	0.0681129	0.133747	0.128665	0.0146627	0	0.0268004	0.000989248	0	0.0222324	0.057	0.144076	1.0477
TCGA-BP-5187	0.024888	0	0.0114233	0.262449	0	0.22959	0.0148668	0	0.000649993	0.117823	0	0.00513487	0.00123408	0.00649021	0.162795	0.137456	0	0	0.0251995	0	0	0	0.012	0.228571	1.0271
TCGA-B8-A54E	0	0.0376348	0.0194742	0.0894215	0	0.185739	0	0.00841316	0.0135038	0	0	0.0640411	0.0419403	0	0.0469774	0.355046	0.0223749	0.000599818	0.106109	0	0.00872471	0	0.082	0.121658	1.0373
TCGA-BP-4795	0.0636536	0	0.0243182	0.0941442	0	0.260017	0	0	0.0306539	0	0	0.0658088	0.0717547	0	0.023374	0.208948	0.00758449	0	0.142683	0	0	0.00705965	0.015	0.217393	0.995765
TCGA-B0-4699	0	0	0.00333916	0.457282	0	0	0.0326014	0.0157069	0	0.147564	0	0.0381754	0	0	0.0697243	0.172233	0.0558777	0	0.00574181	0	0.00175417	0	0.001	0.37695	0.948312
TCGA-BP-4972	0.0115537	0	0	0.0160925	0	0.132137	0	0	0.00833191	0	0	0.0477657	0.0269818	0.0730375	0.0831718	0.527621	0.00424977	0	0.0690583	0	0	0	0.001	0.440403	0.900676
TCGA-EU-5904	0.0925026	0	0.0201449	0.07168	0	0.324584	0	0	0	0.0711955	0	0.0253007	0.0574907	0	0.0785259	0.174577	0.000791943	0.00663178	0	0.0508326	0	0.0257417	0.311	0.0607989	1.0712
TCGA-A3-3362	0.0704799	0	0.000525353	0.172792	0	0.189669	0	0	0.00594422	0	0	0.0119043	0.0950859	0	0.101798	0.258595	0.000385038	0	0.0741437	0	0	0.0186778	0.025	0.193829	1.00991
TCGA-B0-5085	0.00150977	0	0	0.220003	0	0.186151	0.0173879	0.000115987	0.0241839	0	0.0587316	0.0719023	0.0202438	0.0354609	0.131991	0.232319	0	0	0	0	0	0	0.418	0.0444387	1.10953
TCGA-A3-3370	0	0	0.00467384	0.443993	0	0	0	0.0018801	0.0120403	0.115559	0	0.0186538	0.049243	0	0.0938664	0.2107	0.0129545	0	0.0354166	0	0	0.00101954	0.001	0.390178	0.933143
TCGA-BP-4332	0.00886175	0	0.00637685	0.00867642	0	0.14203	0	0	0.000815503	0	0.0179652	0.0738969	0.0541311	0.113042	0.0383192	0.3919	0.00732876	0	0.136656	0	0	0	0.011	0.234888	1.00031
TCGA-B0-4712	0.0148204	0	0.00804112	0.178984	0	0.0986994	0.0352879	0.0118937	0.0546584	0.0529556	0	0.0562767	0.0532611	0.114555	0.136858	0.154397	0	0	0.0293112	0	0	0	0.004	0.322288	0.959481
TCGA-B8-5164	0.0111806	0	0.00801009	0.586337	0	0	0.0106626	0.0276887	0.00720322	0.0106597	0	0.0382367	0.0143888	0	0.0718537	0.142531	0.0229478	0	0.0425924	0	0.00129646	0.00441131	0.001	0.43552	0.910281
TCGA-BP-4355	0.0281233	0	0	0.0815275	0	0.269178	0	0	0	0	0.0389467	0.0112169	0.0726566	0.0240182	0.0724347	0.329007	0	0.0213246	0.0515666	0	0	0	0.081	0.122809	1.04197
TCGA-AK-3450	0.0109097	0	0.0893257	0.024489	0	0.24597	0	0.00601495	0.00688174	0.0209715	0	0.102003	0.0630604	0.00102119	0.118911	0.155032	0.0270777	0.00231598	0.126017	0	0	0	0.814	-0.00646729	1.08948
TCGA-B0-5081	0.00219452	0	0.0642821	0.225742	0	0.138316	0.0028573	0.051145	0.0591444	0.121662	0	0.0198441	0.0207746	0.0407444	0.103812	0.130998	0	0	0.0184837	0	0	0	0	0.531161	0.847048
TCGA-B0-5697	0	0	0.0108723	0.404276	0	0	0	0.0344983	0.0244232	0.0801	0	0.0528921	0.0765833	0.0160691	0.0423133	0.203623	0.0227256	0	0.0260537	0	0	0.00557006	0.001	0.432808	0.904925
TCGA-CJ-4868	0	0	0.0149849	0.273093	0	0.0513858	0.0123058	0.0079831	0.0317753	0.0489591	0	0.00113876	0.0239043	0.125687	0.0929392	0.244108	0.0161902	0	0.0464159	0	0	0.00913014	0	0.512646	0.858931
TCGA-BP-4349	0.0132566	0	0.00358261	0.131375	0	0.288653	0	0	0	0	0.0927024	0.00371767	0.0369765	0	0.133095	0.25433	0	0	0.0423116	0	0	0	0.215	0.0829764	1.07385
TCGA-CJ-4885	0.0548325	0	0.00646741	0.227414	0	0.18177	0	0	0	0	0.00949804	0.0148231	0.1461	0	0.0626799	0.221208	0	0.012122	0.0630848	0	0	0	0.209	0.0844999	1.05643
TCGA-B4-5843	0.00769586	0	0.00754902	0.0373552	0	0.221636	0	0	0.00327531	0	0.0195583	0.0111911	0.0314284	0	0.0419082	0.460634	0.0241979	0	0.133571	0	0	0	0.18	0.0936113	1.05901
TCGA-A3-3373	0.0234381	0	0	0.108795	0	0.106305	0.015268	0	0.0165263	0	0.0364666	0	0.0625564	0.0211089	0.126551	0.276279	0.0957037	0	0.0978548	0	0	0.0131465	0.012	0.230378	0.993861
TCGA-B0-4842	0.00165739	0	0.0832563	0.174006	0	0.0591086	0.00102516	0.023243	0.101913	0.0303442	0	0.0650276	0.0150968	0.164746	0.0733534	0.112938	0.00948079	0	0.0592772	0	0	0.0255265	0.002	0.342012	0.943527
TCGA-B0-4846	0.0117505	0	0.00925298	0.157204	0	0.193426	0	0	0	0.181802	0	0.0740011	0	0	0.166772	0.136272	0.021861	0	0.038437	0	0	0.00922224	0.007	0.27881	1.00321
TCGA-CZ-4861	0.000755379	0	0.0249738	0.0173037	0	0.277772	0.0249258	0	0.0185009	0	0	0.0205133	0.0422875	0	0.165995	0.331406	0.0122762	0	0	0.0054506	0.0163496	0.0414898	0.001	0.469928	0.882033
TCGA-B0-5098	0.0280929	0	0.0427724	0.255077	0	0.0928202	0	0.0634624	0.0255069	0	0	0.107579	0.0303112	0.141916	0.114196	0.0494348	0	0	0.0488314	0	0	0	0.783	-0.00267664	1.1176
TCGA-B0-5110	0.041014	0	0.000129415	0.127263	0	0.122411	0	0	0.0543401	0.0434314	0.000685793	0.0284814	0.0715549	0	0.132198	0.279379	0.051477	0	0.0197359	0.0100807	0	0.0178189	0.245	0.0735331	1.06864
TCGA-BP-5177	0.0418616	0	0.0281337	0.205379	0	0.0770779	0	0	0.0693263	0.0542138	0.000142615	0.066615	0.0120839	0.116665	0.138981	0.101878	0.0042813	0	0.0833611	0	0	0	0.007	0.289935	0.975418
TCGA-AK-3429	0.0087262	0	0.0159132	0.413179	0	0.0181935	0	0.00553384	0.0232333	0.211804	0	0.0625633	0	0	0.106994	0.0596685	0.0156441	0	0.0575305	0	0	0.00101644	0.001	0.470723	0.897753
TCGA-B8-A54G	0	0	0.00216911	0.371789	0	0	0	0.0389522	0.0288401	0.183731	0	0.0558474	0.067996	0	0.0658418	0.148969	0.0339817	0	0	0.00188281	0	0	0.001	0.488022	0.877066
TCGA-BP-4784	0.0672924	0	0.0958014	0.00350489	0	0.20427	0	0	0.0370361	0	0.00149104	0.0286736	0.00284759	0.0875925	0.0318034	0.303212	0	0.0533391	0.0831361	0	0	0	0.074	0.129478	1.02707
TCGA-BP-4790	0	0	0.0169941	0.168446	0	0.260994	0	0.00467388	0.0477763	0.0337989	0	0.0149943	0	0.133529	0.0942864	0.171572	0.028842	0	0.0240938	0	0	0	0.001	0.446445	0.894512
TCGA-CJ-4904	0.0222212	0	0.00667438	0.0428588	0	0.247846	0	0.00187903	0.0138626	0.0223616	0	0.0840222	0.0330582	0	0.176121	0.178686	0.0141874	0.00378017	0.152442	0	0	0	0.001	0.378543	0.931169
TCGA-CZ-4860	0	0	0.00673272	0.0157148	0	0.276274	0	0	0.0319814	0.0225784	0	0.0776463	0	0.0985972	0.14325	0.282867	0.00829683	0	0.0331945	0	0	0.00286677	0.009	0.24254	1.00093
TCGA-B0-4828	0	0	0	0.24072	0	0.244447	0	0.0369341	0.0480303	0.0151959	0.0481888	0.0320488	0.102462	0	0.0858382	0.098805	0	0	0.0473299	0	0	0	0.064	0.137675	1.05862
TCGA-B0-5712	0.0060466	0	0.0192201	0.261517	0	0.230686	0	0.031938	0.0285191	0.0566175	0	0.0713503	0.0166306	0.0018589	0.0793158	0.181142	0	0	0.0151581	0	0	0	0.145	0.102328	1.08397
TCGA-B0-4833	0.0122412	0	0.0218082	0.399752	0	0.010863	0	0.0368831	0.0278217	0.0580717	0	0.111554	0.0108417	0.0241027	0.0893241	0.102227	0.0111765	0	0.0833328	0	0	0	0.001	0.402496	0.928198
TCGA-EU-5905	0	0	0	0.10587	0	0.221742	0	0	0.0225424	0	0.00469628	0.0511793	0.107437	0	0.0655397	0.345534	9.5158e-05	0	0.0739271	0	0	0.00143831	0.037	0.166891	1.02434
TCGA-DV-A4VZ	0.10285	0	0.0600421	0	0	0.278274	0	0	0	0	0	0.051232	0	0.0991705	0.0278786	0.339669	0	0.00239911	0.0384846	0	0	0	0.878	-0.016276	1.09528
TCGA-AK-3427	0.027935	0	0.00715555	0	0	0.266096	0	0.00141676	0.0441745	0	0.0272609	0.107923	0.104866	0.0167096	0.0640063	0.108699	0.00400225	0.0708915	0.145176	0	0.00155207	0.0021355	0.679	0.0105038	1.08618
TCGA-BP-4983	0	0	0.0860046	0.384299	0	0	0.00693432	0.0213425	0.0477109	0.044994	0	0.035215	0	0.138374	0.0770422	0.12842	0.024325	0	0.00523748	0	0	0.000100566	0.001	0.483865	0.874342
TCGA-CJ-4874	0.00514235	0	0.00261794	0.443306	0	0	0	0.0158575	0.0150654	0.0963025	0	0.0473354	0.022791	0	0.139318	0.162418	0.00357644	0	0.0462694	0	0	0	0.002	0.340558	0.968995
TCGA-B0-4707	0.0541562	0	0.0885849	0.490238	0	0	0.008396	0.038363	0.0742618	0	0	0.062375	0.0118179	0.0259157	0.0771781	0.0371931	0	0	0.0315203	0	0	0	0.007	0.283252	0.995031
TCGA-CJ-4893	0	0	0.00789583	0.454647	0	0.0442763	0.0172794	0.0121724	0.0104778	0.0583061	0	0.0208959	0.068918	0	0.0871795	0.151679	0.0144775	0	0.0517956	0	0	0	0.007	0.279839	0.991469
TCGA-BP-4760	0.0491283	0	0.00951656	0	0	0.124508	0	0	0.0467517	0	0	0.0226304	0	0.488709	0	0.214999	0	0	0.0366343	0	0	0.00712374	0.008	0.266101	1.02518
TCGA-CJ-4643	0.0134056	0	0.00912993	0.128344	0	0.186679	0	0.00669759	0	0.0505468	0.00900103	0.0160228	0.177717	0	0.106986	0.247869	0	0	0.0476016	0	0	0	0.011	0.233137	0.996474
TCGA-BP-5202	0.0290513	0	0.00882854	0.110973	0	0.161748	0	0	0	0.0185965	0.0158866	0.047103	0.12204	0.0571738	0.111865	0.242437	0.0121054	0	0.0621913	0	0	0	0.04	0.164176	1.02508
TCGA-BP-4164	0.00502372	0	0.0228497	0.0202005	0	0.290141	0.017807	0	0.0092652	0.05958	0	0.0598138	0.0725376	0	0.165172	0.183821	0.00393711	0.00693546	0.066973	0	0	0.0159435	0.09	0.118753	1.05531
TCGA-B0-4817	0.00933898	0	0.0564057	0.017804	0	0.141983	0.00215592	0.039698	0.0109703	0.00719895	0	0.0534881	0	0.0577537	0.0377434	0.0842019	0	0	0.03407	0	0	0.447188	0.022	0.202346	1.07977
TCGA-B0-5713	0.0448934	0	0.008919	0.215678	0	0.0809408	0	0.0201069	0.00304161	0.0338321	0	0.0979926	0.0717315	0	0.183767	0.135005	0.00841737	0.000991903	0.0946837	0	0	0	0.03	0.178237	1.04139
TCGA-B0-4714	0.00279126	0	0.00253243	0.495578	0	0	0.00377661	0	0.0303422	0.0875801	0	0.0642519	0.0104574	0	0.0946355	0.14768	0.00997091	0	0.0504033	0	0	0	0.001	0.465439	0.893615
TCGA-B0-5099	0.0385996	0	0.00366177	0.0521475	0	0.190606	0	0	0.0552117	0	0.118425	0.00837893	0	0.163699	0.0563631	0.269751	0	0.00859909	0.0345573	0	0	0	0.758	0.000680525	1.10069
TCGA-B0-4815	0.00709135	0	0.180762	0.285459	0	0.0216375	0.0195258	0.0192978	0.02028	0.0733717	0	0.0719795	0	0	0.11723	0.104465	0.0214274	0	0.0522648	0	0	0.00520655	0	0.522237	0.853158
TCGA-BP-5183	0	0	0.0103307	0.391086	0	0.0159316	0.00423883	0.0518734	0.0437312	0.0447365	0	0.0153313	0.0954059	0.0157253	0.0982996	0.180006	0.0066644	0	0.0266396	0	0	0	0.005	0.312392	0.967813
TCGA-B0-5120	0.0198902	0	0.00629637	0.0455374	0	0.131174	0	0.0125711	0.0124418	0.0342975	0	0.0804763	0.0425671	0.00934826	0.061991	0.396827	0.00059186	0	0	0.14599	0	0	0.009	0.245667	1.00077
TCGA-B2-5641	0	0	0.00340792	0.432455	0	0	0	0.0240366	0.0599463	0.121233	0	0.0320969	0.0567018	0	0.0625614	0.171874	0.000498134	0	0.032378	0	0	0.00281056	0.001	0.452237	0.897408
TCGA-A3-3347	0.00890253	0	0	0.00480126	0	0.149109	0.00880163	0	0.0239901	0.054436	0	0.0278939	0	0.240312	0.0848882	0.326812	0.00606797	0	0.0569777	0	0	0.00700855	0	0.640287	0.778309
TCGA-A3-A8CQ	0.0306683	0	0.00986542	0.105422	0	0.164019	0	0	0.0108078	0	0.0139279	0.0586151	0.090497	0	0.100713	0.197336	0.0736328	0	0.144497	0	0	0	0.172	0.0951261	1.04627
TCGA-BP-5006	0.016522	0	0	0.0816352	0	0.174823	0	0	0	0	0.0846362	0.0337212	0.13827	0	0.0580584	0.311212	0.0761925	0	0	0.0151477	0	0.00978217	0.078	0.127618	1.04345
TCGA-A3-A6NN	0	0	0	0.102284	0	0.13214	0	0	0.0181093	0	0.224104	0.00070127	0.0913644	0	0.0905211	0.258737	0.00816756	0	0.0738719	0	0	0	0.007	0.289365	0.976508
TCGA-CJ-4892	0.000593628	0	0.00342033	0.609846	0	0	0	0.0399609	0.0256432	0.0689578	0	0.086936	0.0277493	0	0.0418837	0.0628736	0.00368198	0	0.0284534	0	0	0	0	0.502519	0.88094
TCGA-B8-A8YJ	0.0278253	0	0.105354	0.0592912	0	0.302305	0.0381827	0	0.000700976	0	0.0909393	0	0.0374731	0	0.0289501	0.247541	0	0.00104557	0.05879	0	0	0.00160167	0.019	0.205028	0.998021
TCGA-B8-4151	0	0	0.00703472	0.113421	0	0.180054	0	0	0	0	0	0.041899	0.089305	0	0.117331	0.308152	0	0.0364571	0.0872191	0	0	0.0191263	0.092	0.116902	1.04832
TCGA-B2-5633	0.00344446	0	0.00622749	0	0	0.301947	0.0151935	0	0	0	0.0522919	0	0.0156075	0	0.0374739	0.478884	0.01138	0	0.0775503	0	0	0	0.029	0.184081	1.02135
TCGA-CZ-5470	0	0	0.0503743	0.315231	0	0.000869982	0.00258697	0.0394252	0.04939	0.0298328	0	0.0527757	0.0969311	0	0.089547	0.168925	0.0356107	0	0.0684999	0	0	0	0.004	0.322516	0.954807
TCGA-DV-5576	0	0	0.0142198	0	0	0.287893	0	0	0.0840753	0	0.122752	0.0407847	0.0792856	0.0525766	0.00530277	0.111206	0	0	0.194582	0	0	0.0073226	0.603	0.0204409	1.08713
TCGA-B0-4845	0.0310017	0	0.00416698	0.013061	0	0.497832	0	0	0	0	0.011362	0.0030533	0.0659731	0.0606668	0.0876664	0.181639	0	0	0.0342522	0	0	0.00932523	0.628	0.0167705	1.09481
TCGA-G6-A5PC	0	0	0.0406834	0.478574	0	0	0	0.0372662	0.108577	0	0	0.0592989	0.062609	0	0.0589517	0.116138	0.00427965	0	0.0336222	0	0	0	0.003	0.333399	0.964475
TCGA-CJ-5682	0.0116986	0	0.0217209	0.250576	0	0.155633	0	0	0.0189504	0	0.0410138	0.0721324	0.045359	0	0.132263	0.132573	0.0030498	0	0.11392	0	0	0.00110934	0.008	0.25848	0.995242
TCGA-BP-4995	0.0558406	0	0.0536636	0.217497	0	0.0200836	0	0.0247768	0.00887394	0.0868434	0	0.0634301	0.0630041	0.040662	0.0910438	0.214812	0	0	0.0315847	0.0102387	0	0.0176464	0.041	0.160754	1.02971
TCGA-A3-3357	0.00390082	0	0.00944287	0.224904	0	0.0299564	0.00861484	0.00346536	0	0.0842605	0	0.04875	0.0228115	0	0.0293622	0.410441	0	0	0.104872	0	0	0.0192193	0.029	0.184421	1.02384
TCGA-BP-4176	0.00757415	0	0.037126	0	0	0.217676	0.0197295	0	0.0266349	0	0.0312076	0	0.025695	0.220261	0.00389964	0.308333	0.00436683	0.032847	0	0.0162494	0.00878726	0.0396119	0.001	0.388009	0.926175
TCGA-BP-5174	0	0	0.00519079	0.269767	0	0.00511318	0	0.0575428	0.0388044	0.0321542	0	0.0319791	0.147836	0.0222845	0.0987513	0.247156	0	0	0.04342	0	0	0	0.134	0.104703	1.05633
TCGA-BP-4345	0.00675183	0	0.0138712	0	0	0.195241	0	0	0.0137366	0.0403965	0	0.0381961	0	0.390658	0.0597644	0.179467	0.000883667	0	0.0610335	0	0	0	0	0.594965	0.805149
TCGA-B0-4700	0.000541719	0	0.042828	0.359404	0	0	0.0195003	0.0301171	0.0624342	0.0834109	0	0.0362533	0	0.113121	0.124647	0.106236	0.00215344	0	0.0193525	0	0	0	0	0.619966	0.789396
TCGA-BP-5186	0.0307988	0	0.0842672	0.294522	0	0.0296134	0	0.0142827	0.0383908	0.0116648	0	0.0367892	0.0392277	0	0.0701318	0.175184	0.0452514	0	0.129876	0	0	0	0.034	0.172352	1.01384
TCGA-B0-4852	0.0390434	0	0.030823	0.173352	0	0.115245	0	0.00955004	0	0.0792051	0.000539279	0.013855	0.147516	0	0.147185	0.162907	0.0166944	0	0.0589263	0	0	0.00515843	0.033	0.176283	1.02431
TCGA-CJ-4900	0	0	0.182309	0.356311	0	0	0.0503762	0.0102577	0.0534962	0.0208526	0	0	0.0209188	0.0251231	0.103492	0.143099	0	0	0.0269196	0	0	0.00684384	0.001	0.458979	0.887897
TCGA-AK-3440	0.0231543	0	0	0	0	0.355659	0	0.0153684	0.0599482	0	0.125297	0	0.0701979	0.0302167	0	0.0964238	0	0.160392	0.0436322	0	0.0159073	0.00380248	0.6	0.0208252	1.0876
TCGA-A3-3308	0.0139053	0	0.00434255	0.0906262	0	0.0943506	0.0167294	0.000453808	0.0241427	0	0.0280441	0	0.080581	0.0496443	0.122877	0.392446	0.00291288	0	0.0789447	0	0	0	0.008	0.255946	0.989544
TCGA-MM-A563	0	0	0.0436992	0.17594	0	0.131545	0.00106897	0.00273826	0.071104	0.0299323	0	0.0345327	0.0877605	0.0433284	0.136751	0.158324	0.0210728	0	0.0622019	0	0	0	0	0.523387	0.85432
TCGA-B8-4622	0.00943549	0	0.000425328	0.0834769	0	0.199025	0	0	0.0352226	0	0.0851629	0.00299491	0.160538	0.00224119	0.0705992	0.287309	0.00159301	0	0.054454	0	0	0.00752282	0.006	0.299234	0.963598
TCGA-CZ-4865	0.0109261	0	0.0371516	0.261843	0	0.066369	0.0040457	0	0.00210983	0.0299696	0	0.0662047	0.0610537	0.0265662	0.117852	0.202766	0.01587	0	0.0967002	0	0	0.000572735	0.001	0.377355	0.929214
TCGA-CZ-5455	0.0260235	0	0.00343412	0.344176	0	0	0.00279127	0.0474194	0.000592977	0.0686953	0	0.0312307	0.0172606	0	0.142178	0.248933	0	0	0.05884	0	0	0.0084258	0.023	0.196463	1.02943
TCGA-B2-5636	0.0654137	0	0.0394317	0.0198962	0	0.162557	0	0	0.011369	0	0.000904765	0.0522736	0.11973	0	0.054489	0.291633	0.00179935	0	0.167011	0	0	0.0134911	0.176	0.0942026	1.04308
TCGA-B8-4148	0.004962	0	0.0097752	0.503584	0	0	0	0.0633986	0	0.0844805	0	0.0824001	0.0424079	0	0.0880405	0.113156	0.00481318	0	0.00298169	0	0	0	0.008	0.268967	1.02442
TCGA-B0-5400	0.0103104	0	0.0394437	0.212744	0	0.0665991	0	0.000932492	0.046843	0.00644772	0	0.0905955	0.00272523	0.169536	0.0504404	0.241631	0	0	0	0.00642971	0	0.0553215	0.006	0.303761	0.968882
TCGA-BP-5180	0	0.00153722	0.01468	0.183609	0	0.150967	0	0.0393919	0.0310269	0.0294759	0	0.0163897	0.0922533	0.0917006	0.0833648	0.265603	0	0	0	0	0	0	0.01	0.239133	0.996022
TCGA-CZ-4863	0	0	0.00399865	0.515089	0	0	0.00157739	0.0220052	0.0100669	0.153348	0	0.046652	0.0366624	0	0.0564952	0.108043	0.00957137	0	0.0363759	0	0	0.000114935	0.001	0.403719	0.94094
TCGA-A3-3317	0.0285552	0	0.00708077	0.200278	0	0.16645	0	0	0.0078498	0	0	0.0342163	0.0362534	0.021669	0.105065	0.327548	0.0199138	0	0.0451207	0	0	0	0.006	0.290711	0.971086
TCGA-B0-5698	0.00369821	0	0.035488	0.154006	0	0.163422	0.0263716	0.0542578	0.0184519	0.029839	0	0.00370218	0.154468	0.0438363	0.115147	0.135624	0	0.0111484	0.0363914	0	0	0.014149	0.008	0.260733	0.981063
TCGA-BP-4787	0.00199181	0	0	0.0139179	0	0.159878	0	0	0.0136959	0.0433264	0	0.0619338	0.105866	0.0150295	0.0792036	0.386275	0.00216944	0	0.0653741	0	0	0.0513388	0.001	0.370976	0.933006
TCGA-BP-4326	0.0813411	0	0.0283296	0	0	0.223364	0	0	0.0577996	0	0.0676557	0.000897683	0.00764899	0.140149	0.102651	0.17293	0	0	0.0920254	0	0	0.0252088	0.035	0.171033	1.01519
TCGA-B0-5100	0.0510407	0	0	0.0603786	0	0.184095	0	0	0.0521238	0	0.121542	0.0324276	0.0291681	0.194286	0.0839939	0.118745	0	0	0.065732	0	0	0.00646789	0.045	0.155467	1.03326
TCGA-BP-5175	0	0	1.06248e-05	0.290526	0	0.0304853	0	0.0257257	0.135978	0.0405982	0	0.0280286	0.027511	0.0965206	0.065369	0.201017	0	0	0.0389946	0	0	0.0192355	0.009	0.241402	0.997855
TCGA-BP-4775	0.0539699	0	0.0247391	0.0733117	0	0.299979	0	0	0	0.0261963	0	0.066961	0.110746	0	0.0991125	0.178706	0.0283861	0	0	0.0195158	0	0.0183774	0.236	0.0763726	1.0647
TCGA-B0-5088	0.0182681	0	0.0016874	0.121754	0	0.229781	0	0.001466	0.0247982	0	0	0.0746213	0	0.107773	0.0555093	0.338775	0.00104475	0	0.0245225	0	0	0	0.001	0.349628	0.945053
TCGA-BP-5194	0.0305355	0	0.027635	0.0937511	0	0.212443	0	0	0	0.0155916	0.0149303	0.0440809	0.00404024	0.0281682	0.0886373	0.31875	0.0208991	0	0.10038	0	0	0.000157292	0.091	0.117654	1.04189
TCGA-BP-5181	0.0218802	0	0	0.147031	0	0.177372	0.00218528	0	0.00950455	0	0.0385891	0.0323727	0.0855435	0	0.13993	0.234735	0.00418271	0.00528076	0.0991078	0	0	0.00228608	0.01	0.236521	0.996257
TCGA-B8-5165	0.069235	0	0.0232879	0.0899093	0	0.234695	0.00251617	0	0	0.042251	0	0.000114756	0.00526588	0.0439602	0.0728661	0.278862	0.0341506	0	0.0930359	0	0	0.00985015	0.03	0.181017	1.01087
TCGA-CJ-4894	0	0	0.0430416	0.504822	0	0	0	0.0296303	0.0214957	0.11382	0	0.0516563	0.0347165	0	0.068111	0.0945074	0.0225276	0	0.0156712	0	0	0	0.001	0.424282	0.92178
TCGA-A3-3329	0.0252827	0	0.00597608	0.165872	0	0.159493	0	0.0329667	0.00880093	0.0341425	0	0.0158319	0.0739526	0	0.147459	0.281567	0	0	0.0445891	0	0	0.00406679	0.007	0.2891	0.974112
TCGA-B0-4698	0	0	0	0.469942	0	0	0.157907	0.0406624	0.00897688	0.0323604	0	0.0160665	0	0.029707	0.0829645	0.138495	0.000675025	0	0	0.00164994	0	0.0205932	0.001	0.405885	0.923103
TCGA-CZ-5982	0.0106743	0	0.00585693	0.0219948	0	0.334022	0	0	0.00135643	0.0116802	0.0389454	0.0173387	0.0934085	0.0111518	0.117696	0.207994	0.006387	0	0.0902667	0	0	0.0312274	0.276	0.0663164	1.06488
TCGA-BP-4797	0	0	0.0200764	0.172355	0	0.162864	0.00283515	0	0.0157022	0.0540681	0	0.0545012	0.0758538	0.0156503	0.090735	0.238784	0.0201917	0	0.0641211	0	0	0.0122626	0.001	0.367377	0.933181
TCGA-CZ-5454	0.00660903	0	0	0.0734466	0	0.132554	0	0	0	0.0204827	0	0.0230493	0	0.189579	0.0255077	0.478753	0.0215955	0.00433104	0.0125891	0	0	0.0115029	0.001	0.436899	0.905548
TCGA-CZ-5463	0.0226265	0	0.00831673	0.201216	0	0.100588	0	0.00885499	0.012703	0.115076	0	0.0444041	0	0	0.187905	0.234563	0.00634047	0	0.0512603	0	0	0.00614611	0.008	0.264425	1.00158
TCGA-BP-4354	0	0	0	0.0567643	0	0.118674	0.0119951	0	0	0.0295808	0	0	0.138479	0.0550704	0.0826195	0.384824	0	0	0.00443611	0	0	0.117557	0	0.562051	0.827535
TCGA-BP-4964	0.00877261	0	0.0101315	0.198539	0	0.168333	0	0	0.0371719	0.0209356	0	0.0662894	0.00152829	0.0294572	0.148536	0.198263	0.0428632	0	0.0691787	0	0	0	0.007	0.27816	0.982735
TCGA-CJ-4887	0	0	0.00446263	0.452089	0	0	0	0.0314264	0.0339944	0.0430117	0	0.0533578	0.0512355	0	0.085506	0.226469	0.00221018	0	0.0162373	0	0	0	0.001	0.467534	0.886454
TCGA-B0-5075	0	0	0.00497796	0.214322	0	0.0459789	0	0.0142493	0.0302041	0.0284557	0	0.0229089	0.0156055	0.174349	0.0314573	0.411495	0	0	0	0.00207068	0	0.00392624	0.001	0.407771	0.918975
TCGA-BP-5192	0.00981626	0	0.00648753	0.184941	0	0.171456	0	0.0128449	0	0.0285329	0.000176434	0.0396282	0	0	0.112751	0.252115	0.0182051	0.0307141	0.132331	0	0	0	0.591	0.0221989	1.09098
TCGA-CZ-5466	0.00874987	0.0073448	0.0128286	0.204623	0	0.0580311	0	0.00311909	0.0721004	0.00352956	0	0.0575259	0.011448	0.134147	0.0766105	0.229624	0.0628232	0	0.0574951	0	0	0	0.001	0.491715	0.870883
TCGA-B0-5119	0	0	0	0.510334	0	0	0	0.0143156	0.00216701	0.037065	0	0.0456255	0.0638995	0	0.063468	0.204376	0	0.00941739	0.0462197	0	0	0.00311198	0.166	0.0982986	1.08997
TCGA-BP-4771	0	0	0.00233292	0.540905	0	0	0	0.035818	0.0597577	0.100193	0	0.0873848	0.0259639	0	0.0652629	0.0714227	0.00342206	0	0.00753744	0	0	0	0	0.589657	0.810907
TCGA-B0-5812	0.0286694	0	0.0144512	0.173419	0	0.187317	0	0	0.0251409	0.0265094	0.0501105	0.00245036	0.0697373	0	0.12785	0.188241	0.0493474	0	0.0537043	0	0	0.00305226	0.142	0.102549	1.05444
TCGA-CJ-4873	0	0	0.0439732	0.215935	0	0.129093	0.0247973	0	0.0939694	0.00298693	0.0125171	0	0.0467397	0.0330034	0.0790038	0.305473	0.00403022	0	0.00847875	0	0	0	0.001	0.377927	0.927739
TCGA-A3-3380	0.0383425	0	0.0125656	0.109706	0	0.183513	0.022457	0	0	0.00335018	0.0851307	0	0.0168423	0.00615988	0.0720636	0.362142	0.0011119	0.00271628	0.0684878	0	0	0.0154111	0.007	0.287259	0.968928
TCGA-BP-4756	0.0315228	0	0.0209348	0.23092	0	0.0326072	0	0.0409343	0.00984534	0.0411802	0	0.0720577	0	0.0871915	0.106883	0.227999	0.0950181	0	0.0029054	0	0	0	0.03	0.179705	1.02731
TCGA-B0-5700	0.0183225	0	0	0.142359	0	0.15755	0	0.0249349	0.0240539	0.0347254	0	0.0958819	0.111413	0.0218791	0.111969	0.184585	0.00275595	0.004345	0	0.0652244	0	0	0.6	0.0208409	1.10286
TCGA-B8-5159	0.027022	0	0.00710033	0.464064	0	0	0	0.0160676	0.024657	0.0560346	0	0.0137142	0.0683427	0	0.126208	0.146696	0	0	0.0417591	0	0	0.00833503	0.064	0.138284	1.06742
TCGA-B0-4718	0.00421485	0	0.018983	0.326666	0	0	0	0.0854722	0.0407326	0.058988	0	0.0515303	0.0190693	0.00402001	0.128694	0.150832	0.00201522	0	0.108783	0	0	0	0.007	0.287123	0.982251
TCGA-BP-4776	0.0199563	0	0.211636	0.166995	0	0.0446037	0	0.0606515	0	0.0721686	0	0.112166	0	0	0.0990761	0.128394	0	0	0	0.0841616	0	0.000190417	0.016	0.213755	1.01006
TCGA-CZ-5987	0.00153961	0	0.0327749	0.160977	0	0.16413	0.0462035	0.0554549	0.049413	0.0586702	0.00122465	0	0.0957087	0.0117659	0.105932	0.158589	0	0.00540685	0.0473157	0	0	0.00489358	0.013	0.223122	0.998693
TCGA-B8-5163	0.0103436	0	0.0513148	0.213055	0	0.147972	0.0152768	0.00860741	0.0448469	0.0813901	0	0.00553497	0.0450321	0	0.0844171	0.265074	0	0	0.0256482	0	0	0.00148801	0.001	0.449303	0.892563
TCGA-BP-5200	0.0153805	0	0.00621126	0.256011	0	0.0825132	0	0.0334677	0.0223624	0.0789675	0	0.115162	0.0304905	0.0466985	0.0632506	0.188869	0.00317564	0	0	0.0316665	0	0.0257742	0.061	0.142374	1.06155
TCGA-A3-3319	0	0	0.0193942	0.0883365	0	0.225984	0	0.023224	0.0160303	0.0105586	0	0.0337874	0.21825	0	0.117767	0.192621	0	0	0.0449988	0	0	0.00904836	0.064	0.136249	1.03913
TCGA-B4-5377	0.00339056	0	0.00475589	0.2851	0	0.102235	0	0.00424137	0.00942361	0.0401089	0	0.0607844	0.145234	0.00256646	0.0754475	0.223684	0	0	0.0388018	0	0	0.00422605	0.34	0.0553666	1.08559
TCGA-BP-4334	0.103583	0	0.00022545	0	0	0.0774751	0	0.00578403	0.0418738	0	0.0460945	0.106367	0.158295	0.0366764	0.0559421	0.266335	0	0.034159	0.067189	0	0	0	0.398	0.0476658	1.07359
TCGA-BP-4329	0.0185799	0	0	0.105674	0	0.172972	0	0	0.00735224	0.01719	0	0.0344243	0.102134	0.0675224	0.128611	0.227806	0.016639	0	0.101095	0	0	0	0.026	0.189823	1.01408
TCGA-CZ-5984	0.00798563	0	0.0814259	0.0830375	0	0.249182	0.012114	0.00105602	0.0325298	0	0	0.00694717	0.0574785	0	0.0878882	0.16548	0.159463	0	0.0463289	0	0	0.00908303	0.014	0.22222	0.989555
TCGA-B0-4819	0.015088	0	0.0458658	0.403819	0	0.05251	0.00548968	0.0568279	0.0307801	0.0951981	0	0.0781614	0	0.0360483	0.0767966	0.081115	0.00210763	0	0.0201924	0	0	0	0	0.546856	0.837324
TCGA-BP-4976	0.0200783	0	0.0150701	0.0568615	0	0.209649	0	0	0.0081021	0	0.0191672	0.0426328	0.124382	0.00121338	0.0934	0.251337	0.0189911	0	0.120913	0	0	0.0182016	0.251	0.0722837	1.05598
TCGA-B0-5693	0.0207765	0	0.0285652	0.038776	0	0.243909	0	0	0.00496035	0	0	0.0921812	0.0608424	0	0.0822616	0.229354	0.00542733	0.00692526	0.151622	0	0	0.0343992	0.161	0.0990994	1.04626
TCGA-DV-5566	0.0442007	0	0	0.109299	0	0.163604	0	0.0209625	0.0135862	0.0600829	0	0.0625725	0.0697594	0.0506143	0.149614	0.189963	0.0138892	0	0.0389648	0	0	0.0128869	0.036	0.169253	1.032
TCGA-CZ-5468	0.0176142	0	0.00289248	0.11607	0	0.101361	0	0	0.0844655	0.034396	0	0.0530162	0.00656897	0.279477	0.0361136	0.246071	0	0	0.0198262	0	0	0.00212765	0.009	0.246451	1.00266
TCGA-CJ-4637	0	0	0.0595713	0.429773	0	0	0.0291025	0.0321213	0.0360079	0.167721	0	0.00308543	0.0151135	0	0.115792	0.102966	0.00176532	0.000502407	0.00647892	0	0	0	0	0.599666	0.799926
TCGA-BP-4801	0	0	0	0.117379	0	0.0405726	0	0.00146784	0.0311575	0.0152682	0	0.0270876	0.0200784	0.0867678	0.073918	0.519537	0.0188212	0	0.0435538	0	0	0.00439158	0.001	0.445733	0.897708
TCGA-B0-5115	0.00427414	0	0.0129916	0.00253136	0	0.360326	0	0	0.00168138	0	0	0.077209	0.0635008	0.0703302	0.152621	0.15783	0.0449487	0.00504118	0.0467151	0	0	0	0.009	0.246817	0.993998
TCGA-BP-4799	0.0589183	0	0.0860562	0.28873	0	0.0731367	0.0150528	0.0314813	0.0202436	0.12614	0	0	0	0.104093	0.0602723	0.121209	0	0	0	0.0146668	0	0	0.009	0.244998	0.996397
TCGA-B0-5102	0.0265463	0	0.0202227	0.238574	0	0.211386	0.00349568	0.0129217	0.0147173	0	0	0.0276062	0.00889566	0.0323989	0.0957337	0.276976	0.00635297	0	0.0241723	0	0	0	0.009	0.245475	0.995207
TCGA-CW-6087	0.00180049	0	0.00110356	0.404681	0	0	0.0446905	0.0162556	0.0595368	0.102714	0	0.0236722	0.0455328	0	0.123241	0.152602	0.00161072	0	0.0190379	0	0	0.00352091	0	0.533424	0.845573
TCGA-BP-4973	0.0433774	0	0.00320518	0.228815	0	0.272275	0	0.0105813	0	0.0317109	0	0.00950229	0.0634166	0	0.112938	0.182369	0	0.0079466	0.0256274	0	0	0.00823568	0.009	0.24852	0.99793
TCGA-B8-A7U6	0.0772112	0	0.0273327	0.0888239	0	0.102226	0	0.0194175	0.000417062	0.0329438	0.0241873	0.0348452	0.0928654	0.128392	0.0916478	0.133987	0	0	0	0.132381	0	0.0133223	0.341	0.0551545	1.07445
TCGA-B0-5077	0.00748139	0	0.0228953	0.10117	0	0.068982	0.00110367	0.0284936	0.0526476	0.0185662	0	0.0741515	0	0.25678	0.0833249	0.182608	0.00431739	0	0.0974779	0	0	0	0.005	0.313666	0.962476
TCGA-BP-4165	0.0232548	0	0.0151806	0.298078	0	0.084992	0	0.0159579	0.0106853	0.0114115	0.0469531	0.142568	0.0436217	0.0388694	0.0948765	0.0414285	0.00941094	0	0.122712	0	0	0	0.04	0.164324	1.06055
TCGA-CJ-4905	0.0332824	0	0.00622862	0.188178	0	0.11408	0.0228089	0	0.00126157	0	0.119984	0.0293126	0.068725	0.036735	0.0757235	0.201868	0	0	0.101813	0	0	0	0.031	0.177523	1.02184
TCGA-CZ-5460	0.00896711	0	0.0188259	0.320223	0	0.0458802	0	0.0652612	0.0988541	0.0384683	0	0.0589784	0.0486009	0.051445	0.0716074	0.117399	0.00179845	0	0.0365669	0	0	0.0171233	0.078	0.127396	1.05878
TCGA-B0-4839	0	0	0.014925	0.119906	0	0.160124	0	0	0.0174214	0	0.117102	0.0336098	0.113963	0	0.0891584	0.248125	0.000591522	0	0.085075	0	0	0	0.001	0.392266	0.921119
TCGA-AK-3431	0.0220682	0	0.00342844	0.122506	0	0.213146	0	0	0	0	0.0896915	0	0.0757588	0.168265	0.0537253	0.191678	0	0	0.0556758	0	0	0.00405699	0.005	0.308731	0.960821
TCGA-A3-3324	0	0	0.0015401	0.310003	0	0.0928118	0	0.00784587	0.035055	0.0448855	0	0.0285401	0.0990982	0	0.0913979	0.230486	0.0115019	0	0.0461554	0	0	0.000679868	0.007	0.285632	0.977501
TCGA-A3-3358	0.0259412	0	0.0580932	0.23774	0	0.10882	0	0	0.00944945	0.03938	0	0.0292646	0.0233343	0	0.0823863	0.340137	0	0	0.040739	0	0	0.00471566	0.001	0.397934	0.918194
TCGA-CW-5590	0.0319343	0	0	0.191568	0	0.147462	0	0.0263683	0.00941557	0.0286847	0	0.101814	0.0238539	0.0541705	0.153005	0.201236	0	0	0.030488	0	0	0	0.001	0.40583	0.920154
TCGA-GK-A6C7	0.00300235	0	0.0226273	0.192746	0	0.0900472	0	0.00912755	0.000786471	0	0.108721	0.0725476	0.0904623	0	0.107643	0.154294	0.0276556	0	0.12034	0	0	0	0.03	0.179516	1.02873
TCGA-AK-3455	0.00462317	0	0.0677775	0.521951	0	0	0	0.029675	0	0.198472	0	0.0760424	0	0.0111893	0.0500389	0.0173489	0.00395424	0	0.0189282	0	0	0	0.001	0.487058	0.896182
TCGA-CJ-5684	0	0	0.010278	0.401782	0	0	0.00091662	0.02331	0.0192109	0.156326	0	0.0540168	0.000722587	0.00864761	0.0765087	0.165661	0.00705033	0	0.0755693	0	0	0	0.001	0.423534	0.916721
TCGA-BP-4991	0.0396988	0	0.00193724	0.0486142	0	0.179984	0	0	0	0	0.0768996	0.0224083	0.0472389	0	0.11539	0.341002	0.0151606	0	0.0977485	0	0	0.0139182	0.05	0.148866	1.03214
TCGA-A3-3306	0.00949519	0	0	0	0	0.384235	0	0	0.0226505	0.0539596	0.0286599	0	0.0179372	0	0.150173	0.272371	0.0125506	0	0.0211928	0	0	0.0267755	0.036	0.168794	1.03482
TCGA-BP-5201	0	0	0.00725585	0.448128	0	0	0.0282315	0.0638934	0.0551335	0.144069	0	0.022754	0.0190973	0	0.100549	0.0951262	0	7.38432e-05	0.0156883	0	0	0	0.007	0.279325	1.01345
TCGA-B0-4710	0.0391611	0	0.0682888	0.2581	0	0.110958	0	0.00903776	0.0140095	0.00267148	0.0648499	0.00321708	0.106618	0.057531	0.0486019	0.153559	0	0	0.047217	0	0.00932617	0.00685416	0.039	0.165451	1.01962
TCGA-BP-5178	0.0439105	0	0.0322703	0.115918	0	0.112183	0.0204653	0	0.0952086	0.00171826	0.0292514	0	0.020134	0.125164	0.0448132	0.316224	0	0	0.0306775	0	0	0.0120621	0.006	0.301623	0.962249
TCGA-B4-5838	0.0490312	0	0.00860901	0.17861	0	0.145913	0.000407793	0.00289951	0.00392157	0.0443341	0	0.0143424	0.0110323	0.0620569	0.136533	0.227657	0.0264253	0	0.0730183	0	0	0.0152091	0.016	0.211058	1.00759
TCGA-B8-A54H	0	0	0.00815005	0.561562	0	0.0108259	0	0.05502	0.00385311	0.0478386	0	0.0509436	0.0462655	0	0.0526371	0.110276	0.00127143	0	0.0513567	0	0	0	0.009	0.248649	1.02899
TCGA-B0-5711	0.00332997	0	0.0403021	0.161374	0	0.132666	0	0.00706275	0.0203004	0.0580758	0	0.023941	0.0486824	0.0689784	0.0945003	0.172295	0.0600713	0	0.108421	0	0	0	0.004	0.323927	0.950401
TCGA-AK-3453	0	0	0.0149405	0.450409	0	0.0551423	0	0.0233642	0.121856	0.0398878	0	0.0340218	0.0756374	0	0.072248	0.0845269	0.00118271	0	0.0267828	0	0	0	0.001	0.424538	0.915142
TCGA-B0-4701	0.00579272	0	0.0119376	0.0912378	0	0.365581	0.00491242	0	0.0471295	0.0339255	0	0.03951	0.0281395	0.000784184	0.138005	0.138418	0.0278983	0	0.0637168	0	0	0.003012	0.007	0.286855	0.978333
TCGA-B8-5550	0.0333905	0	0	0.158521	0	0.0562272	0.0349971	0.00636666	0.0399556	0.00086804	0	0	0.0114275	0.185698	0.0745539	0.32524	0	0	0.0453637	0	0	0.0273917	0.001	0.426395	0.905084
TCGA-AK-3451	0.010241	0	0.00457049	0.306456	0	0.0267558	0	0.0231335	0.00181813	0.064695	0	0.0408564	0.0407196	0.0401802	0.0483119	0.205993	0.0942482	0	0.0908788	0	0	0.00114148	0.007	0.274372	0.977819
TCGA-BP-4169	0.0594698	0	0.0342774	0.0955854	0	0.245409	0.00488067	0	0	0	0.0105658	0	0.116671	0.00412152	0.15263	0.148915	0.0477156	0	0	0.0403146	0	0.0394445	0.001	0.423502	0.905501
TCGA-B8-5553	0.00915105	0	0.0255505	0.174944	0	0.173275	0.00903526	0	0	0.100648	0	0.063721	0.0229399	0	0.104063	0.264175	0.00749325	0	0.017387	0	0	0.0276167	0.007	0.289656	0.977888
TCGA-CJ-4912	0	0	0.254197	0	0	0.170381	0	0.000216298	0.02204	0.091424	0.0483069	0.0388005	0.0362225	0.130315	0.0395903	0.165304	0	0	0	0	0	0.0032023	0.036	0.16829	1.01254
TCGA-A3-3320	0.00576923	0	0.0176852	0.0214303	0	0.206629	0	0	0	0.0604505	0	0.0618782	0.0360475	0	0.154821	0.268529	0.00577959	0.0044666	0.0906386	0	0	0.065875	0.208	0.0849735	1.0689
TCGA-B0-4697	0.0178259	0.0107109	0.196185	0.356244	0	0	0.0442272	0.016455	0.0673204	0.0836147	0	0.00830041	0	0.0306515	0.0982342	0.0508102	0	0	0.0194207	0	0	0	0	0.544407	0.840317
TCGA-A3-3374	0.000636264	0	0	0	0	0.0227276	0	0	0.00945689	0.0185425	0.00158115	0.00270424	0	0.714286	0.0065838	0.184163	0	0	0.0393186	0	0	0	0	0.844766	0.538294
TCGA-BP-4967	0.0192577	0	0.0493786	0.0993841	0	0.223737	0	0	0	0.031393	0	0.0515437	0.0796082	0	0.0710353	0.29039	0	0.00205338	0.078719	0	0	0.0035007	0.105	0.114246	1.04015
TCGA-AK-3428	0.0174566	0	0	0.0576096	0	0.103652	0.0150161	0	0.00713124	0.0533428	0	0.0243258	0.361328	0.056189	0.0707441	0.0747908	0	0.0370474	0.0422362	0	0.022842	0.0562886	0.007	0.287686	0.977858
TCGA-BP-5173	0.00721624	0	0.00376322	0.480998	0	0	0	0.0505863	0.0250952	0.0940149	0	0.0390887	0	0.00895921	0.0980996	0.124009	0.0177037	0.00160353	0.0488622	0	0	0	0.001	0.39001	0.940054
TCGA-CJ-5680	0	0.00422566	0	0.13345	0	0.165065	0	0	0.00127263	0	0	0.0495174	0.183351	0	0.0597789	0.288074	0.00201755	0	0.0859864	0	0	0.0272604	0.071	0.130479	1.03902
TCGA-B0-4848	0.0153433	0	0.0426246	0.283126	0	0	0	0	0.0444988	0.0340786	0	0.00822226	0.0806982	0.0617677	0.115082	0.261892	0.00168536	0	0.0472968	0	0	0.00368472	0.005	0.315984	0.95806
TCGA-MM-A84U	0	0	0.0253095	0.13442	0	0.234453	0	0	0.0655737	0	0	0.0812763	0.0831775	0	0.07998	0.210298	0.00909923	0	0.0764128	0	0	0	0.014	0.219828	1.00105
TCGA-CJ-4638	0.0325243	0	0.0934909	0.296376	0	0.0217656	0	0.0388044	0.14341	0	0	0.0873955	0.0301221	0.0395144	0.0538548	0.110897	0.0034661	0	0.0483786	0	0	0	0.183	0.0922616	1.06369
TCGA-BP-4346	0	0	0.00746966	0.572256	0	0	0	0.0728483	0.0350085	0.0651019	0	0.0518292	0.0582885	0	0.063429	0.0632802	0.00561751	0	0.00487099	0	0	0	0.001	0.409322	0.939828
TCGA-CJ-4901	0.00722347	0	0.0661132	0.337754	0	0.00316058	0.00334152	0.0659634	0.0491062	0.117541	0	0	0	0.0365105	0.127779	0.125807	0.0402472	0	0.0194525	0	0	0	0	0.552627	0.833868
TCGA-B0-4841	0.027478	0	0	0.303331	0	0.0203724	0	0	0.0293718	0	0.103165	0.0612936	0.0550726	0.00727327	0.107823	0.22056	0	0.00151092	0.0627489	0	0	0	0.005	0.311778	0.97084
TCGA-CW-5584	0	0	0.0120295	0.00652742	0	0.245605	0	0	0.00612001	0	0	0.0428423	0.23664	0	0.126849	0.220712	0.018214	0	0.0844611	0	0	0	0.009	0.249888	0.988541
TCGA-B0-5692	0.00914028	0	0.0122462	0.568171	0	0	0.00915011	0.0439153	0.0280117	0.090962	0	0.0680911	0	0	0.0790429	0.0434385	0.0153654	0	0.030657	0	0	0.00180831	0.001	0.466271	0.904859
TCGA-A3-3316	0.0219795	0	0	0.0207761	0	0.0971801	0	0.0131232	0.00226889	0.0240138	0	0.0356678	0.115545	0.162191	0.0446849	0.421548	0	0	0	0.0301132	0	0.0109076	0.007	0.277977	0.991075
TCGA-BP-4338	0	0	0.0790672	0.0129522	0	0.191635	0	0	0.0306101	0.0333812	0	0.0307254	0	0.0915172	0.0484643	0.42681	0	0	0.0308795	0	0	0.0239573	0.011	0.232835	0.998252
TCGA-B0-4827	0	0	0.111625	0.254747	0	0.0434687	0.0119694	0.00743803	0.0337255	0.0539909	0	0.00127913	0.106218	0.0277128	0.0736422	0.247363	0.00320515	0	0.0235778	0	0	3.73979e-05	0.001	0.407088	0.912764
TCGA-BP-4971	0	0.0025574	0	0.0710621	0	0.297341	0	0	0.0704515	0	0	0.0372878	0.0145438	0.185355	0.0789683	0.148288	0.0520207	0	0.0421238	0	0	0	0.024	0.195306	1.01545
TCGA-B0-5702	0.000715482	0	0.118283	0.283497	0	0.116414	0	0	0.0630709	0	0	0.084429	0.0602733	0.0183396	0.00815995	0.17887	0	0	0.0663689	0	0	0.00157884	0.001	0.370825	0.931505
TCGA-B0-4822	0	0	0.0413531	0.250721	0	0.115513	0	0	0.0472978	0	0	0.0542137	0.00210597	0.0742162	0.0610654	0.284623	0	0	0.0688907	0	0	0	0.007	0.28318	0.973625
TCGA-B0-5707	0.021974	0	0.0318171	0.0468568	0	0.157271	0	0	0	0	0	0.0462356	0.0136575	0.192661	0.0108812	0.361377	0.0400274	0	0.0661842	0	0	0.0110571	0.008	0.260798	0.990388
TCGA-B2-5639	0.00674563	0.00132642	0.0557626	0.0737695	0	0.175878	0	0.0220298	0.100376	0.0182393	0	0.0325634	0.143395	0.00232865	0.0703323	0.165046	0.0915557	0	0.0370899	0	0	0.00356322	0.029	0.182331	1.00663
TCGA-B2-3923	0.152587	0	0	0	0	0.388865	0	0.00264674	0	0.044648	0	0.0655838	0	0	0.01605	0.247698	0	0.0127735	0.0490093	0	0	0.0201377	0.847	-0.0107787	1.10187
TCGA-BP-4803	0.0411931	0	0.00969237	0.167403	0	0.189107	0	0.01504	0.00108681	0	0.00199629	0.0527804	0.00688192	0.0805738	0.0763	0.29516	0.0212538	0	0.0387385	0	0	0.00279334	0.01	0.23729	0.994953
TCGA-B0-4823	0.00266605	0	0.0319642	0.373648	0	0.0284723	0	0	0.0278204	0.0890593	0	0.0157773	0.0127904	0.036187	0.0612475	0.291145	0	0	0.0292232	0	0	0	0.002	0.339426	0.953776
TCGA-A3-3385	0.0102935	0	0.00668911	0.0473856	0	0.137315	0	0	0.0344116	0	0	0	0.0505915	0.0229947	0.0460482	0.231864	0.201563	0	0.169599	0	0	0.041245	0.336	0.056022	1.06193
TCGA-B0-5107	0	0	0	0.491403	0	0	0	0.0225329	0.118463	0.0313982	0	0.0337818	0.0540863	0	0.131791	0.116347	0.000196347	0	0	0	0	0	0.011	0.236354	1.03264
TCGA-CJ-5681	0.0372979	0	0	0.0264885	0	0.0472163	0	0	0.0262777	0	0	0.0284474	0.0616288	0.0479102	0.00246094	0.116379	0.544941	0.0112403	0.049712	0	0	0	0.004	0.322881	0.969923
TCGA-B0-4836	0.00255771	0	0.0797137	0.254356	0	0.0773398	0	0.0237552	0.0821886	0.0464538	0	0.000833631	0	0.151454	0.119251	0.135436	0.000737785	0	0.0249159	0	0	0.0010059	0.001	0.430254	0.902728
TCGA-B0-5706	0.0827998	0	0.26454	0.319964	0	0.0399919	0.0392903	0.0340319	0.0263372	0.000259785	0	0.0429504	0.00774301	0.023081	0.0483147	0.0380793	0	0	0.0301421	0	0	0.00247435	0.001	0.357705	0.936626
TCGA-A3-3335	0.0300085	0.00449434	0.0115896	0.0512933	0	0.389608	0.0269087	0	0.00359789	0.00867121	0.01756	0	0.0501585	0.0450149	0.0517931	0.235641	0.00164545	0.0083798	0.0335188	0	0	0.0301172	0.242	0.0748191	1.06076
TCGA-BP-4351	0.00311602	0	0.00306833	0.165181	0	0.274337	0	0.0210899	0.00769915	0	0.0986071	0.0295567	0.0595337	0	0.0585116	0.238132	0.000969172	0	0.0401981	0	0	0	0.16	0.0995057	1.06614
TCGA-BP-4335	0.056246	0	0.134155	0.319433	0	0.0404959	0	0.0612595	0.0129945	0.0534312	0	0.0308566	0	0	0.146179	0.131256	0.0083821	0	0.00481365	0	0	0.000497517	0.001	0.379509	0.932028
TCGA-B0-4824	0.00667702	0	0.00254084	0.473656	0	0	0	0.0290702	0.00593334	0.085227	0	0.0630058	0.0529215	0	0.0886008	0.163809	0.00350001	0	0.0250581	0	0	0	0.046	0.152796	1.07466
TCGA-B8-4154	0	0	0	0.170762	0	0.0570929	0	0	0	0.139893	0	0.107074	0.020659	0	0.149789	0.221151	0.0380753	0	0.0864256	0	0	0.0090791	0.007	0.283153	0.991376
TCGA-CW-5589	0.00133617	0	0.0126703	0.0815203	0	0.116555	0	0	0.00269945	0	0.0353107	0.0330754	0.0307176	0.0984993	0.0424179	0.423472	0.0482754	0	0.0706599	0	0	0.00279026	0.005	0.310071	0.964594
TCGA-CJ-4890	0	0	0.0614141	0.352074	0	0.0241168	0.0215526	0	0.0247917	0.0365294	0	0.014462	0.0339678	0.0758019	0.0554938	0.261849	0.00833543	0	0.0296113	0	0	0	0	0.606049	0.80774
TCGA-BP-4807	0.0186163	0	0	0.0493467	0	0.0867385	0	0.00346346	0	0.0118274	0	0.0306025	0.0822961	0	0.0505211	0.552572	0	0.049379	0.000806123	0.0346463	0	0.0291844	0.005	0.308037	0.974653
TCGA-B8-4621	0.0115899	0	0.0168944	0	0	0.109641	0	0	0.0126939	0.0184239	0	0.0398465	0.0948991	0.0523472	0.0338059	0.471454	0	0	0.116024	0	0	0.0223803	0.008	0.273494	0.984371
TCGA-CJ-4884	0.00728078	0	0.0281094	0.267065	0	0.147629	0	0.0332468	0.0256129	0.0289441	0	0.0358404	0.0547702	0.0123768	0.0777815	0.23013	0.017931	0	0.0332829	0	0	0	0.001	0.389937	0.923325
TCGA-BP-4331	0.00561337	0	0.0127781	0.032678	0	0.252206	0.00228242	0.00809951	0.0184173	0	0	0.0263913	0.103007	0	0.0711595	0.362861	0.0156983	0	0.074087	0	0	0.0147213	0.006	0.305355	0.960615
TCGA-DV-5575	0.015234	0	0.0238589	0.307858	0	0.091758	0	0.0154095	0	0.0725524	0	0.0449541	0.0568153	0.0365754	0.065527	0.196525	0.0168965	0.00348293	0.0525531	0	0	0	0.022	0.201733	1.01759
TCGA-DV-5569	0.0577802	0	0	0.21035	0	0.187616	0	0	0.0208278	0.0172699	0	0.0114663	0.0777432	0.0850597	0.114538	0.177407	0.00176495	0	0.0333649	0	0	0.00481206	0.014	0.221291	1.00354
TCGA-CJ-5675	0	0	0.00133976	0.587696	0	0	0	0.0172267	0.0446939	0.125084	0	0.0310775	0.0488896	0	0.0480846	0.0788483	0.00195135	0	0.0151086	0	0	0	0	0.537446	0.850912
TCGA-B8-A54K	0.0456802	0	0.0122803	0	0	0.284285	0	0	0.0430756	0	0.0137912	0.0857777	0.0760543	0.0824559	0.0368974	0.0609174	0	0.00472726	0.250006	0	0	0.00405198	0.75	0.0018696	1.0904
TCGA-BP-4170	0.00285506	0	0.0112225	0.223392	0	0.143048	0	0.0400245	0.00529649	0.0875471	0	0.0533737	0.0647967	0	0.104166	0.21899	0.013274	0	0.0154447	0	0	0.016568	0.03	0.179467	1.03338
TCGA-AK-3425	0	0	0.0352427	0.27075	0	0	0.0077922	0.0193494	0.0206746	0.0391197	0	0.0314886	0.0351374	0.116221	0.0843053	0.273803	0.00340782	0	0.0504251	0	0	0.0122826	0	0.507265	0.862109
TCGA-3Z-A93Z	0.0306859	0	0.031587	0.159547	0	0.136429	0	0.0275675	0.0176466	0	0.0658155	0.033294	0.059715	0	0.14556	0.199859	0.0177424	0.00200051	0.0725494	0	0	0	0.198	0.0871795	1.06317
TCGA-DV-A4W0	0.00552485	0	0.0229668	0.111729	0	0.193681	0	0	0.0802831	0	0.135454	0.0143971	0.14316	0.0662849	0.0905599	0.127069	0	0	0	0	0	0.00889022	0.591	0.0223374	1.09466
TCGA-B8-5545	0.00559037	0	0.0144506	0.0730898	0	0.11259	0.00701545	0	0.0156895	0.0342579	0.00193197	0.00347251	0.0743248	0.0143376	0.0933788	0.441133	0.0134132	0	0.086838	0	0	0.00848627	0.001	0.382102	0.927269
TCGA-CJ-4639	0.00303056	0	0.00667731	0.472608	0	0	0	0.0259994	0	0.15467	0	0.076643	0	0	0.0868141	0.0889013	0.00885113	0	0.075805	0	0	0	0.001	0.438118	0.918819
TCGA-B8-4146	0.0481564	0	0.00361974	0.109364	0	0.177548	0.0675803	0	0	0.0816434	0	0.0310375	0.00300728	0.0224057	0.124856	0.213211	0.0101365	0.0122786	0.0764457	0	0.0172553	0.00145475	0.01	0.240176	0.992631
TCGA-BP-5195	0.0342837	0	0.0123653	0.151801	0	0.172977	0	0	0.0193305	0.0176903	0.00595686	0.0143088	0.131843	0	0.0760284	0.289392	0	0.0019511	0.0592209	0	0	0.0128515	0.01	0.237251	0.990347
TCGA-DV-5567	0.00278667	0	0.00544642	0	0	0.280819	0	0	0.0609732	0	0.120752	0	0.0397985	0.131653	0.00570612	0.112208	0	0	0.239858	0	0	0	0.438	0.0414895	1.07748
TCGA-CZ-4854	0.0215809	0	0.0724076	0.141266	0	0.0905103	0	0.0162136	0.0418327	0.0339746	0	0.0199212	0	0.268904	0.084201	0.180521	0	0	0.0286678	0	0	0	0.005	0.31643	0.960524
TCGA-BP-4340	0.0721813	0	0.0318161	0.085666	0	0.232178	0	0.0247864	0.00950472	0	0.057823	0.0537752	0.0697615	0	0.146421	0.147982	0.00116785	0.0045997	0.0603012	0	0	0.00203475	0.214	0.0832267	1.06628
TCGA-B0-4844	0.0388243	0	0.0474382	0.272072	0	0.0610627	0	0.0124469	0.0604116	0.0654452	0	0.0191579	0.052284	0.0528445	0.132636	0.136379	0	0	0.0489978	0	0	0	0.022	0.201175	1.01601
TCGA-BP-4774	0.0227441	0	0	0.177094	0	0.164703	0	0.00984204	0.0131071	0	0	0.124235	0.0542761	0	0.0967239	0.151467	0.0136867	0	0	0.172121	0	0	0.237	0.0759345	1.09525
TCGA-B8-A54D	0.00554294	0	0.0104908	0.468438	0	0	0	0.0254062	0.0216801	0.130652	0	0.0818888	0	0	0.0419743	0.180619	0.00530658	0	0.0280017	0	0	0	0.001	0.391584	0.945149
TCGA-BP-5190	0	0	0.00759885	0.191683	0	0.182265	0	0	0.0243428	0.0509435	0	0.0582815	0.0696408	0	0.106254	0.240196	0	0.001696	0.0670984	0	0	0	0.059	0.142949	1.04354
TCGA-B8-A54J	0	0	0.0109561	0.370901	0	0.080696	0	0.0406515	0.00140878	0.00706384	0.0367626	0.0424773	0.0914784	0	0.107074	0.136152	0.000663173	0.000954631	0.072761	0	0	0	0.114	0.111235	1.07075
TCGA-CJ-4635	0	0	0.00849347	0.451624	0	0	0.00740917	0.0172616	0.0689521	0.0779621	0	0.00343805	0	0.0854498	0.0415617	0.227371	0	0	0.0104764	0	0	0	0.001	0.416199	0.916248
TCGA-AS-3777	0.0439963	0	0	0	0	0.246639	0.00521873	0	0.0320879	0.0343189	0	0.0128184	0.0115871	0.0779478	0.102238	0.268524	0.0077028	0	0.145861	0	0	0.0110583	0.224	0.0798133	1.05642
TCGA-AK-3443	0.272475	0	0.168395	0.0173682	0.0105894	0.0283284	0	0	0.00573696	0	0	0.0283439	0.034194	0.181626	0.00880287	0.147395	0	0.0411044	0.0483326	0	0	0.00730803	0.662	0.0130017	1.07714
TCGA-CW-6093	0.0294161	0	0	0.0488669	0	0.148845	0	0	0	0.0267165	0.0884982	0.0205043	0.209359	0	0.0503051	0.211094	0.0235884	0.0135555	0.122505	0	0	0.0067459	0.132	0.105279	1.04466
TCGA-BP-5182	0	0	0.0160116	0.143135	0	0.107545	0	0.00421629	0.0232396	0.0326995	0	0.0361914	0.00991413	0.153647	0.076869	0.320022	0.0371098	0	0.0375146	0	0	0.0018846	0	0.509985	0.860056
TCGA-B0-4813	0.0540063	0	0.00191747	0.0245344	0	0.210409	0	0.00699598	0.0461698	0.000969538	0	0.0616108	0.025224	0.150037	0.0622191	0.325294	0	0	0.0261682	0	0	0.0044448	0.01	0.240125	0.995807
TCGA-BP-5000	0	0	0.0115614	0.348903	0	0.047621	0	0.0617645	0.0545474	0.0496529	0	0.0543331	0.0552349	0.00226307	0.109882	0.144214	0	0.0111527	0.04887	0	0	0	0.001	0.384231	0.932799
TCGA-A3-3323	0.020857	0	0.00352223	0.106999	0	0.257669	0	0	0.00528667	0.0087552	0.00457881	0.0100794	0.118257	0	0.123441	0.287495	0	0	0.0523019	0	0	0.000757635	0.006	0.305443	0.963258
TCGA-A3-3322	0.00249687	0	0	7.02412e-05	0	0.234852	0.000682895	0	0.0196278	0	0.0304488	0	0.0825706	0	0.0283278	0.516204	0.00639834	0	0.0767148	0	0.00160585	0	0.057	0.143733	1.04557
TCGA-CJ-5672	0.00961784	0	0.0262336	0.425944	0	0.0183174	0.00461006	0.0280842	0.0155534	0.0402789	0	0.0836515	0.0224835	0	0.0885282	0.128183	0.0273645	0	0.0788218	0	0	0.00232839	0.001	0.470801	0.883979
TCGA-BP-4960	0.0043315	0	0.0250362	0.0824309	0	0.110359	0.000469087	0	0.0143468	0.0996986	0	0.0269296	0.145209	0.170475	0.080374	0.213254	0	0	0	0.0246293	0	0.00245726	0.001	0.429621	0.903176
TCGA-B2-4098	0.039901	0	0.120789	0.0404053	0	0.038203	0.03458	0.00891146	0	0.00409088	0	0.00519168	0	0.278288	0.0378127	0.30405	0.00481516	0	0.0277143	0	0	0.055247	0.001	0.418324	0.911792
TCGA-BP-4781	0.0409512	0	0.0121729	0.0011305	0	0.0619978	0	0.0211637	0.00933294	0.0537776	0	0.0546806	0.0454126	0.12109	0.0738183	0.35663	0	0	0	0.139683	0	0.00815899	0.001	0.361398	0.943302
TCGA-B0-5399	0	0.00133853	0.00364218	0.114652	0	0.204866	0	0	0.0610399	0.0221772	0	0.105194	0.0136966	0	0.116115	0.130686	0.121211	0	0.105381	0	0	0	0.001	0.359916	0.938357
TCGA-B8-5549	0	0	0.00596327	0.429618	0	0	0	0.00171679	0	0.136646	0	0.0480583	0.0452061	0.000146161	0.0903501	0.188216	0	0	0.04006	0	0	0.014019	0.008	0.267741	1.00802
TCGA-BP-4798	0	0	0.0634532	0.474204	0	0	0	0.0170626	0.0453245	0.0414805	0	0.027762	0.0918878	0	0.0886462	0.139611	0	0	0.010568	0	0	0	0.001	0.47913	0.878311
TCGA-CW-5585	0.00990168	0	0	0.0252432	0	0.291313	0	0	0.0312839	0	0	0.127978	0.127097	0	0.0663169	0.225389	0	0.00581266	0.0793186	0	0	0.0103475	0.768	-0.00100455	1.09817
TCGA-EU-5906	0.0341752	0	0.000391256	0.065281	0	0.235914	0.0261181	0	0	0.00103271	0.0266047	0	0.0707536	0.0165906	0.0888282	0.276093	0.0345545	0	0.0951013	0	0	0.0285618	0.022	0.201861	1.00214
TCGA-B0-5096	0	0	0.149538	0.00334691	0	0.130991	0.00872788	0	0.0173663	0	0	0.0197592	0.0552099	0.223963	0.0550205	0.306402	0	0	0	0.00212141	0	0.0275539	0.006	0.304902	0.967315
TCGA-BP-4158	0.00887284	0	0.00275505	0.100272	0	0.181915	0	0	0.00575278	0.0176134	0	0.119871	0.0191172	0.0231681	0.0968433	0.141982	0.0352343	0	0.246604	0	0	0	0.497	0.0345236	1.09179
TCGA-BP-4762	0.0130114	0.00657245	0.0304203	0.145677	0	0.105085	0.00079242	0	0.0199526	0.0628909	0	0.026492	0.0614517	0	0.0581542	0.279352	0.0729456	0	0.11621	0	0	0.000992429	0.001	0.350621	0.937913
TCGA-BP-5189	0.0140678	0	0.00487364	0.0788178	0	0.265316	0.0264519	0	0.0126456	0	0.00991165	0	0.184337	0	0.0827487	0.268555	0	0.00156235	0.0442865	0	0	0.00642558	0.007	0.274617	0.974563
TCGA-BP-4961	0.0281891	0	0.00689914	0.116029	0	0.251285	0	0	0	0	0.077848	0.0008695	0.0584689	0.00150493	0.0329451	0.329071	0	0	0.0909858	0	0	0.00590373	0.066	0.135304	1.03497
TCGA-B0-5701	0	0	0.0427486	0.198942	0	0.00985838	0.00100603	0.0434458	0.0647533	0.0778375	0	0.0243264	0.0243639	0.137208	0.11563	0.208555	0.00285591	0	0.031357	0	0	0.0171126	0.016	0.21107	1.00951
TCGA-BP-4759	0.0128185	0	0	0.263773	0	0.138097	0	0	0.0379805	0	0.0625935	0.035013	0.0316087	0.051602	0.0859858	0.196974	0	0.00801818	0.0755361	0	0	0	0.006	0.30585	0.966952
TCGA-B0-4693	0.0426315	0	0.101957	0.390259	0	0.00669822	0	0	0.00310609	0.051582	0	0.0141772	0.105786	0	0.122882	0.128827	0	0	0.0280273	0	0	0.00406738	0.003	0.33426	0.953169
TCGA-CZ-4857	0.000987631	0	0	0.120355	0	0.2272	0	0.0226246	0.0360585	0	0	0.0399171	0.117963	0.0507423	0.070208	0.253765	0.00348934	0	0.0438324	0	0	0.0128587	0.025	0.194554	1.01127
TCGA-CJ-5686	0.0193304	0	0.0270579	0.175834	0	0.210949	0.036028	0	0	0.0398673	0.00632441	0	0.105332	0.0142319	0.0822493	0.238691	0.00291851	0	0.02655	0	0	0.0146362	0.002	0.337569	0.946147
TCGA-CZ-5457	0	0	0.0840575	0.222398	0	0	0	0	0	0.0917054	0	0.0305773	0.0728751	0	0.0973687	0.30029	0	0	0.0926968	0	0	0.00803154	0.007	0.281067	0.972641
TCGA-A3-3307	0.0315761	0	0.0039077	0.303595	0	0.0387311	0	0	0.0160333	0.0167048	0	0.00280145	0.149989	0	0.145716	0.232127	0	0	0.0462214	0	0	0.0125974	0.004	0.324119	0.95817
TCGA-BP-4344	0.0307451	0	0.00729111	0.0389766	0	0.178985	0	4.3272e-05	0	0	0	0.0750294	0.184688	0	0.0923619	0.287164	0.03621	0	0	0.0685062	0	0	0.233	0.0785552	1.06664
TCGA-BP-4959	0	0	0.00398955	0.10066	0	0.188491	0	0	0	0	0	0.00881911	0.0594824	0.143738	0.0244823	0.366241	0.0243113	0.0256479	0.0525211	0	0	0.00161663	0.007	0.279715	0.97923
TCGA-AK-3458	0.00567243	0	0.0126556	0.211091	0	0.176989	0.0755215	0	0	0.172855	0.0510756	0	0.00861313	0	0.0654334	0.155981	0.0296914	0	0.0344211	0	0	0	0.008	0.257632	1.00103
TCGA-MM-A564	0	0	0.00537398	0.0576288	0	0.100371	0	0	0.0215527	0	0.237298	0.0872616	0.184194	0.0291393	0.0476228	0.154314	0	0	0.075245	0	0	0	0.012	0.2296	1.02009
TCGA-A3-3343	0.0113254	0	0.0056037	0.0851319	0	0.264683	0	0	0	0	0.0829724	0	0.128718	0.0224345	0.097453	0.221656	0.0436328	0.00411108	0.0289703	0	0	0.00330818	0.001	0.364729	0.933506
TCGA-CZ-5459	0.0208276	0	0.00379728	0.261811	0	0.0979764	0	0.0303693	0.0078841	0.0825073	0	0.0410145	0	0.0436585	0.134637	0.192057	0	0	0.0824971	0	0	0.000962454	0.008	0.252467	0.998926
TCGA-CW-5591	0.0607712	0	0.00769383	0.0611274	0	0.0838089	0	0	0.0205565	0	0	0.0849933	0.108116	0	0.038442	0.317634	0.0634885	0	0.134891	0	0	0.0184774	0.712	0.00678974	1.0832
TCGA-BP-4981	0	0	0	0.177394	0	0.238279	0	0.0146905	0.0692154	0	0.0768328	0.0180131	0.0743893	0	0.0919686	0.205421	0	0	0.0337962	0	0	0	0.008	0.250647	0.994608
TCGA-CZ-5467	0.0065017	0	0.0355781	0.0190603	0	0.254426	0	0	0.0561092	0.000926805	0	0.0510473	0.0544309	0.0397958	0.153354	0.114869	0.0153796	0	0.198045	0	0	0.000476738	0.024	0.196014	1.01202
TCGA-A3-A6NL	0.00420285	0	0.00408935	0.126696	0	0.140362	0	0.00341084	0.0199447	0	0.156895	0	0.142038	0	0.101359	0.22425	0.00538206	0	0.0713691	0	0	0	0.006	0.298932	0.967154
TCGA-BP-4987	0.0116862	0	0.0051012	0.339822	0	0.0963115	0	0.0067427	0.0151766	0	0.0204805	0.0431269	0.0764069	0	0.0750888	0.203603	0.0240326	0	0.0743098	0	0	0.00811159	0.022	0.201878	1.01578
TCGA-BP-4993	0.000817528	0	0.00738136	0.373244	0	0.084462	0.00763704	0	0	0.0898498	0	0.0561732	0.0174238	0	0.0727651	0.196635	0.00929127	0	0.0843197	0	0	0	0.006	0.296997	0.9822
TCGA-B0-4713	0.0319906	0	0.0516344	0.278451	0	0.13921	0	0.0258699	0.0747767	0	0.0408983	0.048912	0.0163917	0.0248535	0.112045	0.107106	0.0052647	0	0.042597	0	0	0	0.017	0.208989	1.01974
TCGA-CJ-4886	0.00656846	0	0.0120287	0.298644	0	0.0928203	0	0.000353833	0.0163107	0.0815672	0	0.0760141	0.0213517	0	0.119169	0.227254	0.00151101	0	0.0464067	0	0	0	0.001	0.396716	0.926832
TCGA-CJ-4870	0.0040244	0	0.00859564	0	0	0.315084	0	0	0.00920586	0.0177688	0.018301	0.0072841	0.110145	0.135591	0.0292899	0.194983	0.00873504	0.00143718	0.123893	0	0	0.0156611	0.064	0.137507	1.03109
TCGA-BP-4166	0.0419404	0	0.0288191	0.188993	0	0.118781	0.00628889	0.0145092	0.00337737	0.0362901	0	0.0415001	0.00737112	0.0475309	0.0890172	0.275809	0.0117103	0	0.0880625	0	0	0	0.001	0.362828	0.934206
TCGA-BP-4970	0.00804136	0	0.0162696	0.150807	0	0.191515	0	0	0.00838022	0.100095	0	0.0702623	0	0	0.113457	0.21477	0.0314605	0	0.089388	0	0	0.00555517	0.001	0.354748	0.943309
TCGA-CJ-4636	0	0	0.00374998	0.393634	0	0	0.000755474	0.0157261	0.02116	0.072732	0	0.00568797	0.0434683	0.00792928	0.0627809	0.344475	0	0	0.027901	0	0	0	0.001	0.451087	0.893313
TCGA-BP-4761	0	0	0.237613	0.293742	0	0	0.0215844	0.0372892	0.0818119	0	0	0.0642935	0.0263647	0.0318043	0.063848	0.0920895	0.00415802	0	0.0454014	0	0	0	0.045	0.155948	1.02262
TCGA-T7-A92I	0.00368296	0	0.0397438	0.12678	0	0.271766	0	0	0	0	0	0.0590483	0.062837	0	0.00971077	0.315803	0.00901196	0.00520197	0.0871824	0	0	0.0092325	0.086	0.120008	1.04119
TCGA-B8-5162	0.0121423	0	0.217638	0.20133	0	0.0967105	0.0258591	0	0.0199778	0.0469308	0	4.52834e-05	0	0.0282644	0.059522	0.253092	0.00777621	0	0.0283297	0	0	0.00238236	0	0.601479	0.825326
TCGA-CJ-5677	0.0146158	0	0.0140409	0.0634964	0	0.113942	0	0.00930988	0.00376934	0.00800893	0	0.0187932	0.0660203	0.297022	0.050399	0.295393	0	0	0.0413472	0	0	0.00384249	0.002	0.34577	0.954479
TCGA-B0-5703	0.00448958	0	0	0.38367	0	0.131382	0	0	0.00512504	0.0137967	0.171476	0.0598079	0.0305452	0.0362175	0.0560008	0.0147945	0	0	0.0926949	0	0	0	0.001	0.381464	0.957209
TCGA-B8-5551	0	0.00493229	0.0856104	0.265064	0	0.0433424	0.0309322	0.0310827	0.0424211	0.000612519	0	0.0012635	0.109313	0	0.110665	0.227238	0.0160779	0	0.0314447	0	0	0	0	0.543766	0.846546
TCGA-B0-5402	0.04789	0	0.0225811	0.0948946	0	0.247643	0	0	0	0.0516779	0.027481	0.0482231	0.0244111	0	0.177722	0.195983	0	0	0.0537139	0	0	0.00777963	0.006	0.296911	0.975737
TCGA-BP-5004	0.00802538	0	0.00680594	0.000353586	0	0.126959	0.0129096	0	0.0579587	0.0106767	0.0198627	0	0	0.378561	0.0668718	0.237503	0	0	0.0708068	0	0	0.00270565	0	0.504032	0.86443
TCGA-BP-4765	0.0210086	0	0.00617307	0.0427134	0	0.206606	0	0	0	0	0.080892	0.092384	0.11617	0	0.0677554	0.23158	0.0249489	0	0.109769	0	0	0	0.09	0.118419	1.04543
TCGA-BP-5009	0.0108478	0	0.0264317	0.323298	0	0.0151887	0	0.0405396	0.0831677	0.0190253	0	0.035296	0.111355	0.00788974	0.0726976	0.244185	0	0	0.00805543	0.00202284	0	0	0.001	0.352925	0.942235
TCGA-A3-3331	0.0298865	0	0.00377802	0.142231	0	0.090858	0	0.029724	0.00688338	0.0285505	0	0.0572221	0.0762162	0	0.125497	0.290941	0.0128648	0	0	0.097476	0	0.00787145	0.071	0.130252	1.05019
TCGA-BP-4974	0.0158063	0	0.0290177	0.0461321	0	0.334411	0	0	0.00135249	0	0	0.156519	0.0598456	0.0049738	0.0621266	0.208619	0.00386151	0.00487764	0.0724573	0	0	0	0.188	0.0904024	1.0667
TCGA-A3-3328	0	0	0.00842613	0	0	0.153296	0	0.0141889	0.0363158	0	0.128606	0.0168334	0.167906	0.154982	0	0.0889173	0.0124915	0	0.141159	0	0.0312697	0.0456084	0.698	0.00834539	1.08724
TCGA-B8-4153	0.0199433	0	0.00858678	0.23319	0	0.140997	0	0.00161733	0.00525943	0	0.0449604	0.0720211	0.0627231	0	0.0473276	0.252598	0	0.0104585	0.100318	0	0	0	0.813	-0.00634704	1.1043
TCGA-AK-3434	0	0	0.00184685	0.230174	0	0.119321	0	0.0017259	0.0169351	0.24772	0	0	0	0	0.120186	0.220512	0	0.00136918	0.0402105	0	0	0	0.001	0.355054	0.955199
TCGA-CJ-6033	0.0233707	0	0.00566454	0.181052	0	0.0170088	0	0.00174281	0.109101	0.0414908	0	0.00931159	0.0618599	0.239383	0.078373	0.188702	0	0	0.0429395	0	0	0	0.046	0.154455	1.03663
TCGA-BP-4782	0	0	0.00610339	0.181327	0	0.108823	0.00298144	0.00825116	0.00156738	0.095611	0	0.0440045	0.00298075	0.0657017	0.0859501	0.321624	0.00798048	0	0.0640155	0	0	0.00307879	0.001	0.38611	0.926327
TCGA-CJ-4895	0.0291662	0	0.00173536	0.195973	0	0.10293	0	0.0340014	0.0138288	0.0187858	0	0.0252591	0.130166	0.0208114	0.108142	0.29936	0	0	0.0198409	0	0	0	0.001	0.347843	0.943718
TCGA-CJ-4640	0	0	0.00470225	0.358986	0	0.024333	0	0	0.0271772	0.0780939	0	0.039105	0.0756739	0	0.123831	0.191898	0.0148894	0	0.0613108	0	0	0	0.001	0.415936	0.914058
TCGA-BP-4343	0.0205918	0	0.0112459	0.0918739	0	0.188866	0.000433595	0	0	0.113603	0	0.00777046	0.0231118	0.0376495	0.152133	0.269529	0.0102001	0	0.0712355	0	0	0.00175633	0.001	0.491018	0.870469

## Sheet: Table S5
Supplementary table 5: Drugs with estimated IC50 values negatively correlated with RCD-related lncRNAs in KIRC.
lncRNA	method_DE	method_DE	log2FC	DE_pvalue	method_scc	scc_r	scc_pvalue	fdr
LINC01260	Wilcoxon rank-sum test	Wilcoxon rank-sum test	-0.274383	7.36274e-38	spearman	-0.649651	1.85801e-65	2.26222e-62
LINC01260	Wilcoxon rank-sum test	Wilcoxon rank-sum test	-0.585662	1.58768e-15	spearman	-0.423437	1.09209e-24	7.73451e-23
RP11-10J5.1	Wilcoxon rank-sum test	Wilcoxon rank-sum test	-0.286054	2.82787e-07	spearman	-0.310324	2.08726e-13	3.90211e-12
RP11-10J5.1	Wilcoxon rank-sum test	Wilcoxon rank-sum test	-0.343179	1.46594e-67	spearman	-0.845607	2.02271e-147	1.28611e-143
RP11-10J5.1	Wilcoxon rank-sum test	Wilcoxon rank-sum test	-0.591094	4.60115e-15	spearman	-0.406055	1.17962e-22	6.80138e-21
RP5-1091N2.9	Wilcoxon rank-sum test	Wilcoxon rank-sum test	-0.286666	3.09843e-40	spearman	-0.690412	5.65263e-77	9.95298e-74
RP5-1091N2.9	Wilcoxon rank-sum test	Wilcoxon rank-sum test	-0.300119	1.0005e-28	spearman	-0.554387	1.95228e-44	6.94339e-42
RP5-1091N2.9	Wilcoxon rank-sum test	Wilcoxon rank-sum test	-0.668883	1.55123e-19	spearman	-0.492112	5.61006e-34	9.35965e-32
LINC01048	Wilcoxon rank-sum test	Wilcoxon rank-sum test	-0.348578	2.89576e-45	spearman	-0.655323	5.93643e-67	7.72073e-64
AC092580.4	Wilcoxon rank-sum test	Wilcoxon rank-sum test	-0.623922	1.08529e-17	spearman	-0.434765	4.44431e-26	3.60451e-24
AC002331.1	Wilcoxon rank-sum test	Wilcoxon rank-sum test	-0.47191	2.5896e-09	spearman	-0.317794	5.09514e-14	1.04132e-12
TRBV11-2	Wilcoxon rank-sum test	Wilcoxon rank-sum test	-0.543218	8.86387e-15	spearman	-0.402271	3.15392e-22	1.73125e-20
RP11-486M23.2	Wilcoxon rank-sum test	Wilcoxon rank-sum test	-0.393153	1.93687e-10	spearman	-0.303481	7.33815e-13	1.27289e-11
RP11-291B21.2	Wilcoxon rank-sum test	Wilcoxon rank-sum test	-0.333804	5.15745e-68	spearman	-0.860327	4.18167e-158	2.9912e-154
RP11-291B21.2	Wilcoxon rank-sum test	Wilcoxon rank-sum test	-0.997927	3.794e-49	spearman	-0.735978	2.37988e-92	6.1904e-89
LINC00944	Wilcoxon rank-sum test	Wilcoxon rank-sum test	-0.398775	1.69827e-08	spearman	-0.306463	4.26002e-13	7.63481e-12
USP30-AS1	Wilcoxon rank-sum test	Wilcoxon rank-sum test	-0.295348	4.88133e-44	spearman	-0.682664	1.2199e-74	1.96644e-71
USP30-AS1	Wilcoxon rank-sum test	Wilcoxon rank-sum test	-0.277933	1.91337e-23	spearman	-0.509934	9.41445e-37	1.99534e-34
USP30-AS1	Wilcoxon rank-sum test	Wilcoxon rank-sum test	-0.578808	1.48136e-14	spearman	-0.389808	7.36884e-21	3.45075e-19
RP11-598F7.3	Wilcoxon rank-sum test	Wilcoxon rank-sum test	-0.251631	3.45154e-25	spearman	-0.527887	1.01704e-39	2.70071e-37
RP11-116D2.1	Wilcoxon rank-sum test	Wilcoxon rank-sum test	-0.64053	1.16022e-11	spearman	-0.403142	2.51808e-22	1.39968e-20
RP11-327F22.2	Wilcoxon rank-sum test	Wilcoxon rank-sum test	-0.274408	1.14425e-37	spearman	-0.659836	3.63155e-68	5.0076e-65
RP11-327F22.2	Wilcoxon rank-sum test	Wilcoxon rank-sum test	-0.593557	8.04415e-15	spearman	-0.388092	1.12524e-20	5.15962e-19
RP11-121A8.1	Wilcoxon rank-sum test	Wilcoxon rank-sum test	-0.50302	8.09616e-14	spearman	-0.390004	7.0194e-21	3.29655e-19
CTA-384D8.34	Wilcoxon rank-sum test	Wilcoxon rank-sum test	-0.526487	4.63758e-10	spearman	-0.337067	1.11177e-15	2.83263e-14
AC069363.1	Wilcoxon rank-sum test	Wilcoxon rank-sum test	-0.288925	6.57024e-44	spearman	-0.689333	1.20702e-76	2.09308e-73
AC069363.1	Wilcoxon rank-sum test	Wilcoxon rank-sum test	-0.581737	5.30498e-15	spearman	-0.376651	1.77857e-19	7.18268e-18

## Sheet: Table S6
Supplementary table 6: GSEA results of Hallmark gene sets between the high- and low-RP11‑116D2.1 expression groups
pathway	pval	padj	ES	NES	nMoreExtreme	size	leadingEdge
HALLMARK_DNA_REPAIR	0.000823384	0.0103591	-0.39517	-1.58815	7	146	AK1;GTF3C5;EIF1B;AK3;NELFB;GMPR2;NFX1;RALA;DAD1;SNAPC4;TSG101;SURF1;NUDT21;CLP1;VPS37B;NUDT9;ALYREF;ERCC2;ERCC4;STX3;REV3L;DGCR8;SNAPC5;USP11;RFC3;TAF6;ERCC8;HPRT1;NCBP2;ELL;ZNF707;DDB1;SRSF6;GTF2B;NELFE;IMPDH2;ADCY6;PNP;POLB;ERCC3;GTF2A2;POLE4;POLR2D;GTF2H1;POLR2A;RNMT;POLA2;POLR2G;UPF3B;SAC3D1;CSTF3;SF3A3;DUT;POM121;TAF1C;RAE1;TAF13;AGO4;POLR1D;CANT1;BCAM;GTF2H5;FEN1;GTF2H3;POLA1;POLR1C;SMAD5;M…
HALLMARK_MITOTIC_SPINDLE	0.00040605	0.0103591	-0.384858	-1.5835	3	197	RABGAP1;CDC42EP2;ABL1;OPHN1;ARHGAP5;KLC1;PPP4R2;TSC1;BCAR1;ARFIP2;GSN;TAOK2;ARHGEF3;CDC42EP4;RANBP9;ARF6;SPTAN1;SHROOM2;CDC42EP1;LATS1;TBCD;VCL;KATNA1;TLK1;RALBP1;DYNLL2;RHOT2;SMC1A;CD2AP;DYNC1H1;TUBD1;BCR;KIF22;CDC27;GEMIN4;DLG1;ARHGEF7;NF1;ARAP3;SPTBN1;KIF3C;RASAL2;WASL;MAP1S;CLIP2;CSNK1D;EZR;CEP57;PAFAH1B1;KIF5B;HOOK3;TUBGCP6;MAPRE1;ROCK1;ATG4B;CYTH2;CDK5RAP2;ARL8A;CDC42BPA;NIN;RICTOR;NUMA1;AR…
HALLMARK_REACTIVE_OXYGEN_SPECIES_PATHWAY	0.000841751	0.0103591	0.457177	2.09699	0	47	MGST1;GPX3;GLRX;FTL;SOD2;PFKP;PRDX1;LAMTOR5;PDLIM1;ATOX1;PRDX4;SOD1;GLRX2;TXNRD1;GCLM;GPX4;GSR;LSP1;PRDX6
HALLMARK_TGF_BETA_SIGNALING	0.00044828	0.0103591	-0.506835	-1.80068	3	54	BCAR3;PPM1A;CDK9;SMAD6;TJP1;BMPR1A;SMURF2;RHOA;SMAD1;CTNNB1;NOG;MAP3K7;TRIM33;ID1;FURIN;SMAD7;SLC20A1;ID3;SPTBN1;ACVR1;UBE2D3;BMPR2;SMAD3;ENG;ARID4B;SMURF1;APC;CDKN1C;FNTA;XIAP;HDAC1;LEFTY2;KLF10;LTBP2;SKIL;JUNB;SKI;RAB31
HALLMARK_WNT_BETA_CATENIN_SIGNALING	0.00103591	0.0103591	-0.517512	-1.7629	8	42	PTCH1;NUMB;HDAC5;FZD8;WNT6;DLL1;CTNNB1;HDAC2;AXIN2;DKK1;CSNK1E;GNAI1;HEY1;RBPJ;DVL2;MAML1;FRAT1;NOTCH4;AXIN1;KAT2A;ADAM17;NOTCH1;HEY2
HALLMARK_IL6_JAK_STAT3_SIGNALING	0.00148368	0.012364	0.485057	2.52095	0	87	IL1R2;HMOX1;LTBR;REG1A;IL18R1;OSMR;ACVR1B;IL2RG;CCR1;TLR2;INHBE;EBI3;CXCL13;PLA2G2A;IL10RB;PIK3R5;IL13RA1;LTB;CD14;FAS;IL7;CSF2RA;CNTFR;IL12RB1;STAT2;CSF3R;CXCL9;MYD88;TNFRSF1A;IL9R;MAP3K8
HALLMARK_BILE_ACID_METABOLISM	0.00213675	0.0152625	0.343414	1.85711	0	111	SLC23A1;CYP8B1;APOA1;PIPOX;HSD3B7;NR1H4;AQP9;ACSL5;AMACR;GSTK1;GC;SULT2B1;IDH1;ABCA1;PECR;AGXT;OPTN;LCK;KLF1;SOD1;HAO1;RETSAT;ALDH1A1;AKR1D1;PAOX;NR1I2;DHCR24;HSD17B11;BBOX1;GCLM;ALDH8A1;SCP2;SOAT2;CYP7A1;HSD17B4;SERPINA6;ABCD1
HALLMARK_ALLOGRAFT_REJECTION	0.00632911	0.0165563	0.475764	2.81327	0	195	F2;C2;DEGS1;CAPG;CD2;MBL2;CD3D;IGSF6;CD3E;CD74;LY86;CCR5;GZMA;HLA-DRA;IL2RB;LIF;CD40;ITGB2;IL2RG;PTPN6;CCR1;HLA-DOB;TLR3;CD96;TLR2;CCL5;HLA-G;CD8A;CXCR3;CD79A;CCL4;LCK;FCGR2B;SIT1;GBP2;FASLG;CD40LG;HLA-DQA1;CXCL13;WAS;CRTAM;EGFR;CD86;CD8B;TRAT1;IL18;GPR65;ICAM1;HLA-DOA;SPI1;CTSS;MAP4K1;ITGAL;LTB;CD247;CD28;FAS;ACHE;IL7;HLA-DMA;CD7;CD3G;ITK;CD4;TIMP1;IL2;STAT4;PSMB10;IL12RB1;MMP9;INHBB;NME1;PTPRC;…
HALLMARK_COAGULATION	0.00302115	0.0165563	0.520478	2.96621	0	138	F2;FGA;HNF4A;APOC3;FGG;SERPINA1;APOA1;C1R;APOC1;C1S;C3;SERPING1;CFI;CFB;TMPRSS6;ITIH1;MST1;S100A1;C2;CTSB;APOC2;C9;PROS1;CPB2;HPN;SERPINC1;CTSE;MBL2;OLR1;LRP1;C8G;SH2B2;CFH;S100A13;PLEK;ANG;CFD;C8A;CTSV;TF;RGN;C8B;MEP1A;F10;BMP1;F9;MMP7;SERPINE1;MSRB2;TIMP1;PROC;FN1;MMP9;CTSH;C1QA;F12;CLU
HALLMARK_COMPLEMENT	0.00662252	0.0165563	0.371599	2.19966	0	200	F2;HNF4A;SERPINA1;C1R;APOC1;C1S;CP;C3;SERPING1;CFB;TMPRSS6;ITIH1;C2;APOBEC3G;CTSB;MSRB1;C9;SERPINC1;ACTN2;GZMK;ITGAM;GZMA;PRSS36;MT3;CASP4;CASP1;FCER1G;DGKG;OLR1;LRP1;CCL5;ATOX1;APOA4;CFH;LCK;S100A13;PLEK;ANG;CD40LG;C1QC;CEBPB;WAS;F5;PIK3R5;CTSV;PRSS3;CTSS;CDA;KIF2A;CDK5R1;F10;SERPINE1;TIMP1;FN1;PLSCR1;CTSD;CTSH;C1QA;LCP2;CLU;CTSL;PLA2G7;KYNU;ME1
HALLMARK_EPITHELIAL_MESENCHYMAL_TRANSITION	0.00662252	0.0165563	0.326774	1.9256	0	197	ANPEP;TGFBI;LOX;CAPG;SDC1;CDH6;NNMT;SPP1;TGM2;SLC6A8;PLOD2;BASP1;IGFBP3;GLIPR1;DAB2;IL32;LRP1;PLOD1;EMP3;PLOD3;VIM;SERPINE2;FMOD;CDH2;SPOCK1;ADAM12;PTHLH;SFRP4;VCAM1;IGFBP4;FAS;MATN3;BMP1;LGALS1;TPM1;SAT1;SERPINE1;TIMP1;MFAP5;ENO2;FN1;TNFRSF11B;COLGALT1;PPIB;CTHRC1;GPC1;ID2;COMP;PRRX1;LRRC15
HALLMARK_G2M_CHECKPOINT	0.00315811	0.0165563	-0.356419	-1.46094	30	188	RBM14;ABL1;ODF2;HNRNPD;CUL5;CBX1;SLC12A2;PDS5B;MNAT1;TRA2B;CTCF;SRSF1;LIG3;FANCC;NASP;HIF1A;PRMT5;WRN;FOXN3;ILF3;CASP8AP2;UPF1;SRSF10;RAD23B;MCM3;SMARCC1;KATNA1;ARID4A;SYNCRIP;RAD21;NUP98;SMC1A;E2F4;GSPT1;CUL3;RPS6KA5;SS18;MEIS1;SFPQ;KIF22;CDC27;BARD1;DR1;RASAL2;HUS1;SNRPD1;SRSF2;DMD;PAFAH1B1;YTHDC1;KIF5B;HNRNPU;SQLE;XPO1;CCNT1;SMC2;SMAD3;AMD1;ATRX;CUL4A;NUMA1;EWSR1;TNPO2;POLA2;TLE3;NOLC1;ODC1;ST…
HALLMARK_GLYCOLYSIS	0.00649351	0.0165563	0.421074	2.48593	0	196	PC;GLRX;B3GNT3;TGFBI;GAL3ST1;KDELR3;GALE;SDC1;PLOD2;LDHA;SPAG4;GYS1;TPI1;AKR1A1;PFKP;P4HA2;CASP6;B4GALT4;KIF20A;EFNA3;CYB5A;SAP30;IGFBP3;AK4;PAM;IDH1;TGFA;ANGPTL4;PFKFB1;SLC37A4;PLOD1;GALK1;PHKA2;HK2;PKP2;GNPDA1;ANG;HMMR;RBCK1;EGFR;SOD1;IRS2;CITED2;SLC16A3;IL13RA1;PGK1;CXCR4;KIF2A;DPYSL4;UGP2;GAPDHS;MET;B4GALT7;P4HA1;STC1;EGLN3;GUSB;ENO2;FAM162A;AURKA;PKM;NSDHL;GPC1;DDIT4;PYGL;NOL3;ALDOB;TKTL1;GM…
HALLMARK_HYPOXIA	0.00558659	0.0165563	0.422247	2.50554	0	190	IGFBP1;GLRX;CP;HMOX1;SLC2A5;TGFBI;GAPDH;KDELR3;LOX;ALDOC;TGM2;LDHA;GYS1;TMEM45A;DUSP1;TPI1;PFKP;P4HA2;BRS3;CASP6;EFNA3;EFNA1;SAP30;PKLR;IGFBP3;AK4;SULT2B1;PAM;SCARB1;TPST2;ANGPTL4;PLIN2;ANXA2;SLC37A4;GALK1;BNIP3L;HK2;SLC6A6;EGFR;IRS2;CITED2;PGM1;PGK1;NDRG1;CXCR4;S100A4;LALBA;DPYSL4;UGP2;CA12;GAPDHS;ERRFI1;SERPINE1;P4HA1;STC1;NR3C1;MT1E;ENO2;FAM162A;MT2A;GPC1;DDIT4;ALDOB;TKTL1;BTG1;PGF;STC2;TES;GP…
HALLMARK_INFLAMMATORY_RESPONSE	0.00662252	0.0165563	0.345318	2.03487	0	197	CD70;AQP9;CXCR6;TNFSF9;IL18R1;HPN;OSMR;IL2RB;ACVR1B;C5AR1;LIF;CD40;LY6E;OLR1;TLR3;ABCA1;TLR2;EMP3;CCL5;MARCO;SLC4A4;CD48;AXL;CD69;LCK;NMI;MSR1;EBI3;RGS1;IL18;ICAM1;PIK3R5;SLC31A2;TNFAIP6;CCL20;P2RX7;IL10RA;GPR132;CD14;SLAMF1;P2RX4;TNFRSF9;MEP1A;MET;SERPINE1;LTA;BST2;TNFSF10;TIMP1;ITGB8;NOD2;OSM;AHR;CSF3R;RIPK2;PTAFR;LCP2;C3AR1;CXCL9;CD82
HALLMARK_INTERFERON_GAMMA_RESPONSE	0.00649351	0.0165563	0.357397	2.11	0	196	C1R;C1S;SERPING1;CFB;SOD2;LGALS3BP;PFKP;XCL1;CD74;IL18BP;GZMA;IL2RB;OASL;VAMP8;CASP4;CD40;CASP8;CASP1;LY6E;PTPN6;TRIM14;FCGR1A;CCL5;HLA-G;CFH;HLA-DRB1;CD69;SLAMF7;NMI;HLA-DQA1;ST3GAL5;RBCK1;CD86;ICAM1;TNFAIP6;VCAM1;IL10RA;FAS;IL7;IRF5;HLA-DMA;APOL6;VAMP5;BST2;TNFSF10;ITGB7;STAT4;PSMB10;PLSCR1;STAT2;MT2A;GPR18;RIPK2;LCP2;PARP14;CXCL9;MYD88;EPSTI1;PSMA2;BTG1
HALLMARK_KRAS_SIGNALING_UP	0.00609756	0.0165563	0.249728	1.47835	0	194	GLRX;NR1H4;CFB;HKDC1;TSPAN1;GFPT2;SLPI;ABCB1;SPP1;USH1C;TMEM176B;SEMA3B;RBP4;TMEM176A;BIRC3;LAPTM5;IGFBP3;LIF;ITGB2;FCER1G;IL2RG;ANGPTL4;CFH;DOCK2;VWA5A;TMEM100;LAT2;EPB41L3;MMD;CCL20;CTSS;IL10RA;MAP4K1;IKZF1;CXCR4;LCP1;LY96;TFPI;CSF2RA;CD37;G0S2;MALL;MMP9;NAP1L2;ADAMDEC1;C3AR1;ID2;CLEC4A;GPNMB;PRRX1;CPE;FBXO4
HALLMARK_TNFA_SIGNALING_VIA_NFKB	0.00662252	0.0165563	0.229801	1.35416	0	197	IL23A;TNFAIP8;SOD2;GFPT2;LAMB3;TNFSF9;DUSP1;EFNA1;BIRC3;LIF;BCL2A1;TNIP1;SPSB1;OLR1;ABCA1;TLR2;CCL5;CCL4;CD69;PLEK;CEBPB;IRS2;SERPINB8;IL18;MSC;ICAM1;TNFAIP6;CCL20;STAT5A;TNFRSF9;SAT1;SERPINE1;DRAM1;G0S2;RIPK2;ID2;BTG1;KYNU;BCL6;MAP3K8;SQSTM1;GPR183;CXCL2;F2RL1;ACKR3;NFKBIE;DUSP2;TIPARP;IFIT2;SDC4;SOCS3;CSF1;FOS
HALLMARK_UV_RESPONSE_DN	0.00455251	0.0165563	-0.374781	-1.49635	43	137	PTPN21;NR1D2;MAGI2;TJP1;AMPH;ZMIZ1;ARHGEF9;ACVR2A;MTA1;AKT3;BMPR1A;BDNF;LDLR;KIT;ICA1;NFIB;SCAF8;MAP2K5;SPOP;TGFBR2;SYNJ2;PRDM2;MRPS31;ID1;PRKCE;DYRK1A;DLG1;SMAD7;FYN;PIK3R3;SCHIP1;NFKB1;TGFBR3;IGF1R;CDK13;INSIG1;SFMBT1;VAV2;YTHDC1;BHLHE40;LAMC1;CDC42BPA;GJA1;PPARG;PTEN;ERBB2;BCKDHB;SMAD3
HALLMARK_XENOBIOTIC_METABOLISM	0.00632911	0.0165563	0.468283	2.76903	0	195	HNF4A;ABCC2;MAOA;ABCC3;PC;IGFBP1;HMOX1;AKR1C3;CFB;CRP;CYP4F2;ITIH1;AQP9;FETUB;UPB1;REG1A;APOE;PROS1;ANGPTL3;VTN;TMEM176B;RBP4;AOX1;CNDP2;MBL2;ALDH3A1;SLC6A12;CASP6;FAH;PTGR1;CYB5A;FABP1;DDC;IDH1;ITIH4;PAPSS2;SLC35D1;BLVRB;ASL;ENPEP;MAN1A1;CES1;ALDH2;TMBIM6;SLC35B1;SLC6A6;LEAP2;GSTO1;SLC22A1;CYP2C18;ECH1;CYP2J2;IGFBP4;ACOX3;CDA;POR;FAS;SAR1B;GSS;F10;RETSAT;GCKR;SSR3;TAT;SERPINE1;ACSM1;PSMB10;SPINT…
HALLMARK_PEROXISOME	0.00959693	0.0228498	0.270523	1.44719	4	104	FABP6;HSD3B7;SOD2;ALB;ABCB1;ABCB4;ACSL5;GSTK1;PRDX1;SULT2B1;IDH1;UGT2B17;EHHADH;SOD1;DHRS3;ECH1;PABPC1;RETSAT;ALDH1A1;NR1I2;DHCR24;HSD17B11;NUDT19;CDK7;TOP2A;SCGB1A1;SCP2;MVP;HSD17B4;SERPINA6;ABCD1;CACNA1B;ECI2;SEMA3C;DIO1
HALLMARK_APOPTOSIS	0.011583	0.026325	0.235791	1.37727	2	159	F2;GPX3;HMOX1;ERBB3;SOD2;CD2;GUCY2D;LEF1;CASP6;BID;BIRC3;CASP4;CASP8;CASP1;KRT18;BNIP3L;CD69;FASLG;SOD1;IL18;BCAP31;CD14;FAS;RETSAT;SAT1;TNFSF10;TIMP1;PLCB2;ENO2;CDC25B;CLU;BCL2L1;BAX;GPX4;TOP2A;AIFM3;GSR;GPX1;EBP;BCL2L10
HALLMARK_MYC_TARGETS_V1	0.0122063	0.0265354	-0.334273	-1.37282	119	193	SET;GLO1;PSMC6;SRSF3;EIF2S1;EIF1AX;NCBP1;HNRNPC;HNRNPD;RNPS1;EIF4E;TRA2B;POLE3;SRSF1;EXOSC7;HNRNPR;IFRD1;ERH;HNRNPA3;TARDBP;RAD23B;USP1;SMARCC1;UBA2;GNL3;PSMA6;HDAC2;SYNCRIP;DHX15;GSPT1;SRSF7;ABCE1;UBE2E1;EIF4G2;DEK;U2AF1;MRPS18B;SNRPD3;APEX1;HPRT1;NCBP2;XRCC6;SF3A1;SNRPD1;SRSF2;EIF3J;IMPDH2;HNRNPU;RRP9;XPO1;HNRNPA2B1;CDK2;DDX21;GOT2;SRPK1;SERBP1;SNRPA1;RPS6;STARD7;CSTF2;NOLC1;ODC1;NOP56;RPS10;PT…
HALLMARK_INTERFERON_ALPHA_RESPONSE	0.0136054	0.0283447	0.264778	1.39417	7	95	C1S;LGALS3BP;TMEM140;CD74;OAS1;OASL;CASP8;CASP1;LY6E;TRIM14;PROCR;GBP2;NMI;IL7;BST2;PLSCR1;STAT2;RIPK2;PARP14;EPSTI1;LPAR6
HALLMARK_IL2_STAT5_SIGNALING	0.0175439	0.0350877	0.221336	1.31975	2	193	IL1R2;CTSZ;S100A1;ANXA4;CAPG;ABCB1;SPP1;TGM2;IL18R1;SERPINC1;AMACR;FAH;SMPDL3A;IL2RB;LIF;GALM;CDCP1;PLIN2;MUC1;HK2;CD48;CD86;DHRS3;GSTO1;ICOS;GPR65;BATF;IL10RA;LTB;NDRG1;P2RX4;CST7;TNFRSF9;EOMES;TNFSF10;P4HA1;TLR7;PLSCR1;AHR;RHOH;ITIH5;HIPK2;BCL2L1;GPX4;CCR4
HALLMARK_ESTROGEN_RESPONSE_EARLY	0.0233918	0.0433182	0.219385	1.30335	3	192	AQP3;SEC14L2;SYBU;NBL1;ASB13;TGM2;ALDH3B1;GFRA1;FHL2;SEMA3B;SLC7A5;TMPRSS3;SYT12;CLDN7;KRT19;SULT2B1;ANXA9;SCARB1;PAPSS2;KRT18;SLC1A1;BLVRB;MUC1;PDZK1;TSKU;OLFML3;HSPB8;DHRS3;DEPTOR;FKBP5;BCL11B;IGFBP4;SCNN1A;CA12;GLA;SLC22A5;CLIC3;CELSR1;WWC1;CALCR;MYOF;INHBB
HALLMARK_P53_PATHWAY	0.0233918	0.0433182	0.221119	1.31365	3	192	HINT1;HMOX1;SDC1;CEBPA;STEAP3;TNFSF9;RPS27L;GM2A;PHLDA3;ACVR1B;TRIB3;LIF;VAMP8;CASP1;S100A10;TGFA;SLC35D1;ZNF365;PROCR;DEF6;ITGB4;TCN2;ADA;VWA5A;MDM2;NDRG1;FAS;CDK5R1;S100A4;RETSAT;TCHH;SAT1;DRAM1;ALOX15B;ERCC5;FAM162A;CTSD;INHBB;DDIT4;CD82;HDAC3;BAX;BTG1
HALLMARK_HEME_METABOLISM	0.0464903	0.0830185	-0.310827	-1.27536	456	191	DAAM1;GLRX5;DCAF11;MARK3;DCAF10;VEZF1;FBXO34;FBXO9;UBAC1;TSPAN5;OSBP2;TRAK2;LRP10;KHNYN;EPOR;GAPVD1;SLC25A38;MBOAT2;RBM5;BPGM;FOXJ2;MOSPD1;SEC14L1;TAL1;PIGQ;KLF3;ALDH6A1;EZH1;PICALM;CA2;SLC6A9;NARF;CDC27;TMEM9B;KDM7A;SYNJ1;TNRC6B;NNT;BTRC;GMPS;RCL1;ABCG2;FOXO3;RNF123;FBXO7;RANBP10;ISCA1;SMOX;TMCC2;TFRC
HALLMARK_ESTROGEN_RESPONSE_LATE	0.0935673	0.161323	0.195308	1.16455	15	193	SERPINA1;SNX10;NBL1;GALE;ALDH3B1;CXCL14;SEMA3B;SLC7A5;NMU;TMPRSS3;KIF20A;MAPK13;KRT19;SULT2B1;ANXA9;SCARB1;PAPSS2;PTPN6;BLVRB;PDZK1;CYP4F11;FGFR3;HSPB8;FKBP5;IGFBP4;BATF;CDH1;SCNN1A;CA12;GLA;SLC22A5;CLIC3;CDC20;CALCR;MYOF;ASS1;MDK;ID2;PTGES;TOP2A;CPE;SORD;TRIM29;DNAJC12;LSR
HALLMARK_ANGIOGENESIS	0.0975448	0.162575	0.299943	1.29968	146	36	APOH;SPP1;VTN;OLR1;S100A4;TIMP1;STC1
HALLMARK_APICAL_SURFACE	0.114797	0.184394	-0.379629	-1.29923	999	43	TMEM8B;SLC2A4;EPHB4;SHROOM2;ADIPOR2;NTNG1;ATP6V0A4;GATA3;APP;MDGA1;SCUBE1;NCOA6;ATP8B1;RHCG;SLC22A12;GAS1
HALLMARK_CHOLESTEROL_HOMEOSTASIS	0.118012	0.184394	0.242446	1.22225	94	73	MVK;GLDC;ALDOC;ATF5;SEMA3B;S100A11;CXCL16;TRIB3;SCD;ACSS2;FBXO6;ADH4;ECH1;TP53INP1;ERRFI1;GUSB;PLSCR1;NSDHL;CLU
HALLMARK_PANCREAS_BETA_CELLS	0.12532	0.189878	-0.381062	-1.28533	1077	40	STXBP1;AKT3;SCGN;SST;FOXO1;SEC11A;SPCS1;SRP9;VDR;PAX6;NKX6-1;ELP4;ISL1;ABCC8;NEUROD1;GCK;INSM1;NKX2-2
HALLMARK_MTORC1_SIGNALING	0.192982	0.283798	0.187925	1.12053	32	193	GLRX;GAPDH;PLOD2;PPA1;LDHA;TPI1;SRD5A1;SLC7A5;HSP90B1;PRDX1;AK4;IDH1;TRIB3;PSAT1;ITGB2;CANX;SLC37A4;RRM2;HK2;SCD;SLC6A6;CORO1A;PSMD14;PGM1;PGK1;CXCR4;BUB1;SLA;GLA;TXNRD1;P4HA1;STC1;DHCR24;EGLN3;AURKA;DDIT4;SHMT2;HSPE1;PLK1;SORD;GSR;ME1;EBP;TES;SQSTM1;PPIA
HALLMARK_ADIPOGENESIS	0.263158	0.37594	0.182524	1.08436	44	192	ORM1;GPX3;C3;APOE;SULT1A1;FAH;UCP2;IDH1;CD151;SCARB1;UQCRQ;ANGPTL4;PLIN2;ABCA1;ALDH2;HSPB8;NABP1;SOD1;ECH1;PGM1;SLC5A6;POR;LPCAT3;REEP6;STAT5A;MGLL;RETSAT;SNCG;SORBS1;RIOK3;SLC19A1;ITIH5;UBC;GPX4;ME1;SCP2;BCL6;ITSN1;DNAJC15;SSPN;QDPR;REEP5;AK2;DRAM2;ACLY;COX6A1;DNAJB9
HALLMARK_E2F_TARGETS	0.277834	0.384997	-0.266599	-1.09614	2734	195	BRMS1L;EIF2S1;HNRNPD;PSIP1;PNN;UBR7;PDS5B;TRA2B;SLBP;CTCF;SRSF1;ZW10;NASP;ILF3;ASF1A;NUDT21;RAD1;MCM3;USP1;NUP153;SYNCRIP;RAD21;SMC1A;EED;CCP110;GSPT1;MLH1;RFC3;PPP1R8;KIF22;DEK;PPM1D;XRCC6;BARD1;HUS1;TIPIN;SRSF2;EXOSC8;PHF5A;TFRC;XPO1;RBBP7;IPO7;POLE4;MMS22L;DCK;POLA2;LUC7L3;CIT;NOLC1;STAG1;NOP56;DUT;RPA1;NUP205;ORC2;RFC1;MCM7;DCTPP1;ING3;DNMT1;CTPS1;TMPO;ORC6;HMGA1;WDR90;SMC3;MSH2;GINS4;RANBP1;…
HALLMARK_MYC_TARGETS_V2	0.28948	0.384997	-0.313634	-1.12339	2591	57	SLC29A2;PRMT3;GRWD1;NDUFAF4;PPRC1;GNL3;SUPV3L1;RCL1;MAP3K6;RRP9;UTP20;WDR74;IPO4;RABEPK;NOLC1;BYSL;NOP56;NIP7;MYBBP1A;DCTPP1;WDR43;AIMP2;DDX18
HALLMARK_OXIDATIVE_PHOSPHORYLATION	0.292805	0.384997	-0.266457	-1.09068	2872	184	SLC25A12;PDP1;DLST;FXN;TIMM9;ATP6V1D;UQCRC2;PMPCA;PDHX;ATP6V1G1;SDHD;SURF1;IDH3A;OXA1L;NDUFB1;PDHB;ALDH6A1;CPT1A;RHOT2;UQCRH;ACAT1;DLAT;SUPV3L1;ALAS1;NNT;UQCRFS1;MFN2;NDUFA8;ISCA1;SUCLA2;SUCLG1;NDUFS3;COX10;OPA1;SLC25A4;CYCS;GOT2;NDUFB6;MTX2;MPC1;RHOT1;MRPL34;ATP6V0B;NDUFV1;PDHA1;ACADSB;ECI1;NDUFS1;ATP6AP1;SLC25A5;OAT;LRPPRC;ATP6V1H;HTRA2;UQCRC1;ABCB7;MRPS22;TIMM8B;MTRF1;OGDH;AFG3L2;ATP6V0C;MRPS3…
HALLMARK_PROTEIN_SECRETION	0.300297	0.384997	-0.287027	-1.10496	2826	95	RAB14;RAB5A;CLTA;ZW10;NAPG;TSG101;ICA1;ATP6V1B1;SCRN1;AP2B1;ARCN1;TMED10;ARFIP1;GOLGA4;VAMP4;VPS4B;ATP7A;SGMS1;ARFGEF2;TMX1;NAPA;AP1G1;SH3GL2;CLCN3;DNM1L;GOSR2;COPB1;KIF1B;OCRL;ATP6V1H;CLN5;GALC;IGF2R;USO1;VPS45;COG2;CLTC;YIPF6;STX12;VAMP7;ADAM10;SCAMP1;VAMP3;STAM;MON2
HALLMARK_ANDROGEN_RESPONSE	0.37849	0.473113	-0.275446	-1.06091	3564	96	PTPN21;GPD1L;AKT1;ACSL3;ZMIZ1;MAP7;IDI1;LIFR;SLC26A2;NGLY1;BMPR1B;HMGCR;ABHD2;CDC14B;KLK3;PIAS1;XRCC6;SRF;ZBTB10;INSIG1;TMPRSS2;VAPA;UBE2I;APPBP2;TSC22D1;MAK;HERC3;XRCC5;UBE2J1;MERTK;SPDEF;KLK2;RAB4A;ABCC4;CDK6;INPP4B;HOMER2
HALLMARK_SPERMATOGENESIS	0.473226	0.577105	-0.253906	-1.01073	4568	131	STRBP;PARP2;IP6K1;TLE4;SLC12A2;ZC3H14;MAP7;NPY5R;PHF7;HSPA1L;PRKAR2A;COIL;BRAF;JAM3;MTOR;NOS1;ZC2HC1C;LPIN1;TSN;ADCYAP1;HOXB1;ART3;SIRT1;CRISP2;GPR182;RAD17;CFTR;MLLT10;PACRG;SPATA6;STAM2;HSPA4L;TEKT2;DMRT1;GSTM3;HSPA2;PGS1;CST8;ARL4A;SHE
HALLMARK_HEDGEHOG_SIGNALING	0.6421	0.746628	-0.27235	-0.895337	5453	35	PTCH1;OPHN1;TLE1;LDB1;NF1;HEY1;NKX6-1;TLE3;HEY2;CDK6;GLI1;UNC5C;RASA1;L1CAM;MYH9
HALLMARK_UNFOLDED_PROTEIN_RESPONSE	0.628213	0.746628	-0.239266	-0.930663	5962	105	EIF2S1;DCP1A;EXOSC2;EIF4E;CHAC1;WFS1;TATDN2;NFYA;EXOC2;FKBP14;SEC11A;ATP6V0D1;GEMIN4;SPCS1;EDC4;DCTN1;KIF5B;SDAD1;RRP9;EIF4A2;DDX10;SLC1A4;ZBTB17;FUS;GOSR2;CNOT4;NOLC1;NOP56;ATF6;TUBB2A;DKC1;NOP14;CCL2;CEBPG;PAIP1;CXXC1;ATF4;WIPI1;SLC30A5;EXOSC9;KHSRP;EIF4A1;EIF4A3;EXOSC10;SSR1;EIF2AK3;LSM1;IMP3;HERPUD1;HSPA5;DNAJA4;EIF4G1;EDEM1
HALLMARK_PI3K_AKT_MTOR_SIGNALING	0.715958	0.813589	-0.22654	-0.880354	6787	104	PPP2R1B;AKT1;EIF4E;CAB39L;RAF1;MKNK2;MAPK8;PRKAR2A;MAPKAP1;NOD1;GSK3B;MAP3K7;MAPK10;PIN1;TSC2;PLCG1;YWHAB;PIK3R3;PIKFYVE;UBE2D3;TRAF2;CDK2;PTEN;ATF1;CAB39;MAP2K6;ARHGDIA;THEM4;ACACA;FGF17;RAC1;GNA14;SMAD2;CLTC;ITPR2;ECSIT;CSNK2B;CDKN1A;FGF22;MKNK1
HALLMARK_APICAL_JUNCTION	0.813632	0.884683	-0.206987	-0.849293	7997	191	TMEM8B;MAP4K2;TSC1;TJP1;CD274;DHX16;AKT3;CDK8;TAOK2;PTK2;SHROOM2;LIMA1;SLIT2;VCL;YWHAH;AKT2;MVD;COL9A1;ITGA10;JAM3;INPPL1;CLDN8;DLG1;ITGA2;NF1;ITGA9;PLCG1;PIK3R3;GNAI1;LAYN;WASL;ICAM2;INSIG1;PARVA;VAV2;CLDN5;JUP;PKD1;PTEN;DSC3;SYMPK;LDLRAP1;NLGN2;TRAF1;SGCE
HALLMARK_FATTY_ACID_METABOLISM	0.813908	0.884683	-0.207334	-0.836474	7911	154	RDH11;HSP90AA1;DLST;CA4;ACOT2;IDI1;SDHD;METAP1;BMPR1B;PDHB;ADIPOR2;ENO3;YWHAH;CPT1A;PTPRG;GPD2;CA2;ACSS1;RAP1GDS1;AUH;APEX1;NCAPH2;ADSL;GSTZ1;SUCLA2;PTS;AQP7;ALDH3A2;SUCLG1;FASN;CEL;BCKDHB;INMT;NTHL1;HSPH1;PDHA1;HMGCS2;ECI1;ODC1
HALLMARK_MYOGENESIS	0.860987	0.915944	-0.199372	-0.820094	8478	196	BAG1;AK1;HDAC5;GABARAPL2;VIPR1;CKB;SMTN;GSN;CNN3;IFRD1;TCAP;MYL3;SPTAN1;SVIL;ENO3;SH2B1;AKT2;MEF2D;NAV2;LAMA2;TSC2;FOXO4;NOS1;LPIN1;MAPK12;APP;PVALB;PYGM;MEF2A;SCHIP1;DMD;MYOZ1;EIF4A2;PFKM;BHLHE40;CTF1;DMPK;CKMT2;AGL;TNNT3;COX7A1;EPHB3;APOD;CAMK2B;ATP6AP1;ACSL1;SPDEF;CSRP3;KCNH1;NOTCH1;SGCD;MYOM1;PTP4A3;LDB3;CRAT;CDH13;MYH3;PKIA;REEP1;HBEGF;ADCY9;PICK1;GNAO1;MYOG;ATP2A1;CDKN1A;IGFBP7;MYH9;SPARC
HALLMARK_KRAS_SIGNALING_DN	0.943546	0.962802	-0.181069	-0.743628	9275	193	GTF3C5;MFSD6;CPEB3;PNMT;ZNF112;HSD11B2;SNN;PLAG1;TCF7L1;GPR3;EFHD1;BMPR1B;C5;ATP6V1B1;THRB;KRT1;SPHK2;GRID2;KCNN1;P2RY4;NOS1;ZC2HC1C;CLDN8;CYP39A1;CALCB;BARD1;TFAP2B;IFI44L;KRT13;GDNF;SPRR3;CELSR2;TGFB2;TENM2;NR6A1;KRT5;CAMK1D;EPHA5
HALLMARK_UV_RESPONSE_UP	0.937969	0.962802	-0.181085	-0.730573	9117	154	EIF5;PARP2;RXRB;CHKA;MARK2;PLCL1;POLE3;DNAJA1;NXF1;DLG4;KLHDC3;CDC5L;NR4A1;PPP1R2;MSX1;CA2;NTRK3;RET;STIP1;NFKBIA;FURIN;PRKACA;ALAS1;HYAL2;WIZ;HNRNPU;CDO1;TFRC;CDK2;DDX21;SLC25A4;AMD1;PRPF3;DNAJB1;PTPRD;RAB27A;POLG2;AGO2;SIGMAR1;CDKN1C;CDKN2B;LHX2;STARD3;HSPA2
HALLMARK_NOTCH_SIGNALING	0.986834	0.986834	0.140876	0.588912	1573	32	DTX4;SAP30;PSENEN;RBX1;DTX2;FZD5

## Sheet: Table S7
Supplymentary table 7: Comparison of LncRCD with existing related databases
Database	Year	RCD Types	Number of lncRNAs	Cancer Types	Status
LncRCD	2026	12	2088	18 TCGA cancer types	Accessible
LncPCD	2023	5	1222	101 cancer types (including subtypes)	Inaccessible
FerrDb	2025	22	/	/	Accessible
ncFO	2022	1	9653	20 cancer types	Accessible
HAMdb	2018	1	/	/	Accessible
